# Supplementary material for: Global burden and trends of age-related and other hearing loss: A 32-year analysis and future projections based on the GBD 2021
Source: PLoS One. 2025 Aug 21;20(8):e0330690. doi: 10.1371/journal.pone.0330690 (PMC12370029; doi:10.1371/journal.pone.0330690)
Supplement: S1 File — S1 Fig. Global and regional trends in the ASPR and ASYR for ARoHL, 1990–2021. This figure illustrates the temporal trends in the ASPR and ASYR for ARoHL globally and across five SDI regions from 1990–2021, stratified by sex. These trends highlight the differential impact of ARoHL on various populations and underscore the importance of sex-specific analyses in understanding disease burden. (A) ASPR in both sexes; (B) ASPR in females; (C) ASPR in males; (D) ASYR in both sexes; (E) ASYR in females; (F) ASYR in males. S2 Fig. Correlation between the SDI and the ASPR/ASYR for ARoHL across 204 countries and territories in 2021. This figure illustrates the correlation between the SDI and the ASPR/ASYR for ARoHL across 204 countries and territories in 2021. This figure highlights the relationship between the SDI and the ARoHL burden, with scatter plots showing trends and correlations. Different colored dots represent different countries or territories. The gray curve represents the relationship between the SDI and the metric, with the shaded area indicating the 95% confidence interval. (A) SDI vs. ASPR; (B) SDI vs. ASYR. S3 Fig. Relationships between the EAPC and the ASPR/ASYR/SDI across 204 countries and territories, 1990–2021. This figure illustrates the relationships between the EAPCs (1990–2021) and the ASPR, ASYR, and SDI across 204 countries and territories. It includes scatter plots with regression lines and corresponding R and P values, indicating the temporal trends and sociodemographic influences on the ARoHL burden. Each dot represents a country or territory, with the size of the dot indicating the magnitude of the value. The blue curve shows the relationship between the X-axis and Y-axis parameters, with the shaded area representing the 95% confidence interval. (A) ASPR vs. its EAPC; (B) SDI vs. EAPC for ASPR; (C) ASYR vs. its EAPC; (D) SDI vs. EAPC for ASYR. S4 Fig. Frontier analysis. This figure identifies countries with the highest potential for improvement i [file pone.0330690.s001.zip › Supporting information/S4_Table.xlsx]

## Sheet: 工作表 1 - S4 Table. Age-standardi
S4 Table. Age-standardized YLD rate (ASYR) per 100,000 for age-related and other hearing loss in 1990 and 2021 and its estimated annual percentage change (EAPC) from 1990–2021 across 204 countries and territories.
	1990		2021		EAPC for ASYR (95% CI)
location_name	Number of YLDs (95% UI)	ASYR per 100,000 (95% UI)	Number of YLDs (95% UI)	ASYR per 100,000 (95% UI)
American Samoa	148.11 ( 98.76 - 210.25 )	520.55 ( 353.27 - 728.36 )	245.75 ( 165.84 - 349.01 )	515.08 ( 349.27 - 723 )	-0.070(-0.086,-0.054)
Antigua and Barbuda	244.06 ( 169.64 - 338.81 )	436.96 ( 302.35 - 607.47 )	441.95 ( 304.05 - 620.4 )	430.52 ( 298.24 - 602.16 )	-0.030(-0.036,-0.025)
Arab Republic of Egypt	157050.32 ( 108707.12 - 218023 )	495.17 ( 348.3 - 679.81 )	336524.89 ( 230070.55 - 464908.63 )	475.16 ( 329.58 - 653.86 )	-0.107(-0.119,-0.095)
Argentine Republic	117833.68 ( 81568.24 - 163560.21 )	371.2 ( 256.78 - 513.38 )	199401.67 ( 138756.53 - 276404.23 )	365.64 ( 254.5 - 507.69 )	-0.030(-0.037,-0.023)
Australia	72580.14 ( 49487.59 - 100691.45 )	378.58 ( 259.65 - 525.67 )	158949.85 ( 109017.22 - 221616.01 )	381.44 ( 258.93 - 535.12 )	0.155(0.071,0.239)
Barbados	1236.61 ( 862.8 - 1721.13 )	430.94 ( 297.94 - 602.72 )	1966.46 ( 1355.61 - 2725.66 )	425.41 ( 293.18 - 588.08 )	-0.029(-0.035,-0.024)
Belize	485.88 ( 334.23 - 683.74 )	440.56 ( 302.89 - 617.66 )	1422.6 ( 978.32 - 1989.39 )	432.58 ( 299.49 - 600.11 )	-0.038(-0.046,-0.030)
Bermuda	274.4 ( 187.92 - 383.63 )	439.77 ( 303.43 - 611.18 )	510.88 ( 358.77 - 711.07 )	434.14 ( 298.91 - 606.42 )	-0.021(-0.028,-0.013)
Bolivarian Republic of Venezuela	49026.78 ( 33330.18 - 68661.86 )	426.17 ( 294.17 - 591.86 )	122408.19 ( 84160.13 - 172423.67 )	420.71 ( 290.9 - 590.75 )	-0.014(-0.022,-0.006)
Bosnia and Herzegovina	18547.15 ( 12710.69 - 26061.32 )	449.07 ( 311.54 - 625.57 )	24240.41 ( 16697.07 - 33725.87 )	446.9 ( 308.38 - 620.22 )	0.006(-0.001,0.013)
Brunei Darussalam	491.68 ( 327.4 - 706.12 )	356.61 ( 243.42 - 499.19 )	1293.39 ( 857.97 - 1874.61 )	345.77 ( 235.77 - 489.71 )	-0.056(-0.070,-0.043)
Burkina Faso	25463.92 ( 17339.98 - 35059.71 )	474.93 ( 334.71 - 648.22 )	59577.61 ( 40529.61 - 80936.9 )	466.48 ( 329.85 - 640.45 )	-0.023(-0.074,0.028)
Canada	127510.58 ( 88926.87 - 179368.59 )	400.61 ( 279.6 - 562.59 )	254885.15 ( 176711.05 - 353726.37 )	390.53 ( 269.39 - 545.34 )	-0.133(-0.183,-0.083)
Central African Republic	7787.97 ( 5398.22 - 10711.98 )	521.1 ( 369.87 - 717.31 )	15693.78 ( 10812.37 - 21646.55 )	515.92 ( 365.5 - 707.25 )	-0.026(-0.032,-0.020)
Commonwealth of Dominica	265.78 ( 182.67 - 372.14 )	434.44 ( 298.87 - 608.76 )	340.44 ( 235.72 - 476.86 )	428.44 ( 297.08 - 599.4 )	-0.018(-0.027,-0.008)
Commonwealth of the Bahamas	780.45 ( 531.41 - 1095.97 )	437.34 ( 299.65 - 609.58 )	1731.35 ( 1188.46 - 2431 )	430.44 ( 296.29 - 600.58 )	-0.033(-0.039,-0.027)
Cook Islands	72.27 ( 48.45 - 101.18 )	520.9 ( 352.94 - 728.6 )	121.93 ( 83.59 - 172.21 )	516.81 ( 351.55 - 730.17 )	-0.066(-0.085,-0.047)
Czech Republic	57577.14 ( 39876.32 - 80195.61 )	448.67 ( 311.7 - 623.48 )	81524.54 ( 56757.94 - 113401.55 )	444.83 ( 305.51 - 619.18 )	0.022(0.005,0.039)
Democratic People's Republic of Korea	80480.33 ( 53852.6 - 114503.8 )	483.83 ( 328.49 - 682.74 )	152283.4 ( 102522.62 - 218740.41 )	482.07 ( 325.22 - 684.2 )	-0.015(-0.054,0.023)
Democratic Republic of Sao Tome and Principe	368.63 ( 256.15 - 499.26 )	478.84 ( 339.04 - 659.5 )	670.52 ( 464.44 - 931.12 )	461.98 ( 324.4 - 631.07 )	-0.093(-0.144,-0.042)
Democratic Republic of the Congo	110512.94 ( 76890.9 - 151125.03 )	530.07 ( 377.12 - 732.38 )	262271.12 ( 180221.59 - 361419.75 )	518.31 ( 369.6 - 718.33 )	-0.066(-0.083,-0.049)
Democratic Republic of Timor-Leste	2639.15 ( 1788.01 - 3682.26 )	634.28 ( 443.24 - 873.23 )	6295.79 ( 4297.81 - 8703.04 )	629.64 ( 436.03 - 876.13 )	-0.059(-0.076,-0.041)
Democratic Socialist Republic of Sri Lanka	79791.01 ( 54388.24 - 111993.64 )	627.1 ( 436.87 - 872.6 )	159338.11 ( 110201.96 - 221618.31 )	621.48 ( 430.94 - 855.83 )	-0.089(-0.130,-0.048)
Dominican Republic	19097.43 ( 13053.8 - 26602.21 )	439.36 ( 305.08 - 609.82 )	44780.71 ( 30737.67 - 62545.81 )	435.23 ( 299.84 - 605.95 )	-0.007(-0.014,-0.000)
Eastern Republic of Uruguay	13904.14 ( 9681.99 - 19485.74 )	372.67 ( 259.89 - 520.64 )	19071.64 ( 13306.32 - 26461.92 )	367.93 ( 255.82 - 514.57 )	-0.030(-0.037,-0.024)
Federal Democratic Republic of Ethiopia	173562.5 ( 121341.05 - 240089.12 )	677.82 ( 485.4 - 938.14 )	425618.61 ( 295594.81 - 586720.58 )	706.19 ( 496.29 - 979.78 )	0.159(0.066,0.253)
Federal Democratic Republic of Nepal	67770.65 ( 46951.82 - 91452.95 )	582.71 ( 407.36 - 783.88 )	140712.08 ( 99315.72 - 194087.54 )	558.07 ( 396.02 - 762.19 )	-0.144(-0.178,-0.111)
Federal Republic of Germany	333229.29 ( 226680.85 - 467547.47 )	283.45 ( 193.41 - 398.58 )	484883.32 ( 334747.64 - 672368.27 )	284.35 ( 193.29 - 402.35 )	0.067(0.029,0.105)
Federal Republic of Nigeria	293694.24 ( 204020.56 - 403313.82 )	521.68 ( 372.54 - 709.69 )	671936.97 ( 457806.3 - 920741.46 )	500.23 ( 354.56 - 683.33 )	-0.135(-0.202,-0.067)
Federal Republic of Somalia	23479.53 ( 16114.87 - 32402.02 )	666.66 ( 472.83 - 924 )	62775 ( 42303.71 - 85759.34 )	678.63 ( 473.6 - 941.54 )	0.031(-0.086,0.149)
Federated States of Micronesia	306.45 ( 207.9 - 428.63 )	519.42 ( 356.27 - 728.85 )	412.62 ( 276.23 - 588.93 )	518.63 ( 355.1 - 724.93 )	-0.048(-0.064,-0.032)
Federative Republic of Brazil	510876.18 ( 348790.79 - 715239.15 )	503.81 ( 346.98 - 699.84 )	1229745.72 ( 844713.92 - 1722128.12 )	500.37 ( 344.65 - 700.12 )	-0.032(-0.081,0.018)
French Republic	236839.88 ( 160822.45 - 333185.68 )	304.5 ( 207.49 - 431.04 )	372407.66 ( 259177.46 - 514325.45 )	304.67 ( 207.07 - 431.86 )	0.051(0.009,0.093)
Gabonese Republic	3582.13 ( 2505.44 - 4908.43 )	536.58 ( 380.09 - 740.15 )	6697.49 ( 4651.84 - 9280.41 )	524.26 ( 365.93 - 718.31 )	-0.068(-0.076,-0.061)
Georgia	27337.23 ( 18894.48 - 38216.92 )	456.38 ( 314.43 - 635.01 )	24353.63 ( 16895.5 - 33926.98 )	451.8 ( 311.46 - 629.37 )	0.001(-0.011,0.013)
Grand Duchy of Luxembourg	1384.59 ( 939.16 - 1946.85 )	270.46 ( 183.88 - 382.35 )	2653.25 ( 1801.32 - 3763.27 )	271.48 ( 183.38 - 386.12 )	0.074(0.050,0.097)
Greenland	156.05 ( 106.67 - 218.93 )	418.88 ( 289.29 - 579.37 )	273.01 ( 186.35 - 385.15 )	419.03 ( 290.22 - 581.33 )	0.040(0.026,0.054)
Grenada	327.95 ( 228.03 - 454.97 )	436.63 ( 302.15 - 615.8 )	472.5 ( 324.67 - 666.94 )	430.74 ( 299.78 - 603.01 )	-0.020(-0.028,-0.013)
Guam	488.85 ( 324.74 - 704.09 )	526.01 ( 358.33 - 744.37 )	1033.05 ( 702.87 - 1466.16 )	522.52 ( 351.72 - 737.54 )	-0.068(-0.088,-0.048)
Hashemite Kingdom of Jordan	8893.63 ( 6066.7 - 12361.08 )	489.43 ( 342.92 - 673.26 )	40927.46 ( 28186.29 - 56868.95 )	470.72 ( 330.81 - 650.73 )	-0.114(-0.120,-0.107)
Hellenic Republic	43995.51 ( 30390.47 - 61098.01 )	311.29 ( 216.15 - 432.87 )	66876.33 ( 47183.71 - 91934.3 )	310.27 ( 215.21 - 431.64 )	0.022(0.001,0.042)
Hungary	60269.26 ( 42051.48 - 84523.95 )	446.15 ( 309.93 - 625.54 )	74999.97 ( 51734.74 - 104573.87 )	447.07 ( 306.33 - 626.83 )	0.030(0.020,0.041)
Independent State of Papua New Guinea	11829.39 ( 7989.17 - 16595.97 )	525.37 ( 359.64 - 732.4 )	33223.7 ( 22212.37 - 47239.19 )	527.59 ( 360.19 - 742.1 )	-0.033(-0.050,-0.016)
Independent State of Samoa	523.56 ( 351.93 - 737.13 )	518.59 ( 352.95 - 732.34 )	816.1 ( 552.23 - 1155.12 )	519 ( 351.44 - 727.74 )	-0.037(-0.052,-0.022)
Ireland	11283.85 ( 7664.45 - 15855.4 )	286.46 ( 195.9 - 403.03 )	20728.13 ( 13976.55 - 29144.35 )	286.05 ( 193.86 - 404.32 )	0.038(0.023,0.053)
Islamic Republic of Afghanistan	34706.2 ( 24215.37 - 48215.37 )	499.84 ( 351.32 - 688.46 )	66594.62 ( 45319.1 - 92614.7 )	472.7 ( 331.97 - 644.29 )	-0.151(-0.161,-0.140)
Islamic Republic of Iran	166337.26 ( 114772.82 - 233369.11 )	517.89 ( 366.38 - 710.47 )	399471.65 ( 280322.49 - 554859.39 )	494.58 ( 349.8 - 680.91 )	-0.141(-0.146,-0.135)
Islamic Republic of Mauritania	5955.96 ( 4111.35 - 8189.53 )	478.33 ( 338.28 - 658.76 )	12901.58 ( 8875.54 - 17748.78 )	464.81 ( 326.92 - 634.17 )	-0.074(-0.127,-0.020)
Islamic Republic of Pakistan	355808.87 ( 242557.19 - 491941.03 )	535.82 ( 374.52 - 739.79 )	793959.81 ( 539679.08 - 1102879.08 )	525.62 ( 365.24 - 724.46 )	-0.056(-0.062,-0.050)
Jamaica	8324.13 ( 5737.23 - 11640.64 )	437.17 ( 300.63 - 610.61 )	13416.35 ( 9351.4 - 18583.7 )	431.07 ( 299 - 598.74 )	-0.027(-0.034,-0.021)
Japan	571566.63 ( 388188 - 814368.4 )	356.44 ( 244.08 - 505.94 )	1099301.17 ( 767222.92 - 1523967.23 )	356.66 ( 243.37 - 506.4 )	0.045(0.031,0.059)
Kingdom of Bahrain	1337.87 ( 895.61 - 1860.68 )	493.19 ( 346.32 - 679.82 )	5475.67 ( 3709.68 - 7699.62 )	474.05 ( 334.51 - 654.09 )	-0.113(-0.120,-0.105)
Kingdom of Belgium	42301.92 ( 28914.81 - 58798.42 )	296.14 ( 203.99 - 415.12 )	61590.66 ( 42518.67 - 85869.72 )	295.28 ( 200.68 - 415.77 )	0.042(0.002,0.081)
Kingdom of Bhutan	1823.86 ( 1239.99 - 2513.59 )	557.06 ( 390.35 - 767.56 )	3674.99 ( 2546.65 - 5135.44 )	553.14 ( 385.37 - 770.36 )	-0.020(-0.024,-0.016)
Kingdom of Cambodia	36619.22 ( 25090.32 - 51024.53 )	626.46 ( 435.04 - 867.82 )	87074.37 ( 59520.68 - 121998.68 )	629.1 ( 434.97 - 878.13 )	-0.018(-0.032,-0.004)
Kingdom of Denmark	19569.94 ( 13203.19 - 27610.55 )	261.09 ( 174.82 - 372.81 )	27382.76 ( 18493.88 - 38366.93 )	262.93 ( 176.44 - 374.86 )	0.077(0.039,0.115)
Kingdom of Eswatini	1663.81 ( 1118.25 - 2296.16 )	413.47 ( 284.73 - 570.64 )	2936.31 ( 1975.75 - 4139.37 )	402.24 ( 277.89 - 556.72 )	-0.049(-0.058,-0.039)
Kingdom of Lesotho	3942.45 ( 2708.09 - 5462.39 )	406.97 ( 281.38 - 561.04 )	5101.95 ( 3485.04 - 7113.97 )	398.07 ( 273.7 - 551.61 )	-0.034(-0.043,-0.025)
Kingdom of Morocco	81589.17 ( 57136.13 - 113653.78 )	497.89 ( 353.78 - 688.04 )	164760.77 ( 116590.69 - 227029.1 )	477.01 ( 337.53 - 656.18 )	-0.122(-0.128,-0.116)
Kingdom of Norway	19242.93 ( 13355.32 - 26583.92 )	306.87 ( 212.44 - 427.13 )	27892.49 ( 19311.13 - 38822.95 )	311.05 ( 213.81 - 434.16 )	0.086(0.073,0.099)
Kingdom of Saudi Arabia	40891.91 ( 27791.48 - 57292.13 )	496.1 ( 347.36 - 685.9 )	121345.54 ( 81217.31 - 171227.33 )	471.02 ( 331.37 - 656.52 )	-0.158(-0.166,-0.150)
Kingdom of Spain	158009.46 ( 108554.92 - 220614.1 )	308.71 ( 211.33 - 431.3 )	272420.11 ( 188794.33 - 376688.62 )	308.65 ( 209.78 - 431.27 )	0.044(0.020,0.068)
Kingdom of Sweden	32083.66 ( 21943.06 - 44763.51 )	242.08 ( 163.72 - 342.21 )	44038.66 ( 30010.02 - 62244.48 )	243.21 ( 162.96 - 347.4 )	-0.017(-0.039,0.004)
Kingdom of Thailand	265905.68 ( 181343.14 - 368499.77 )	625.06 ( 428.93 - 863.6 )	604990.06 ( 417338.35 - 842921.04 )	625.3 ( 428.01 - 867.22 )	-0.039(-0.054,-0.023)
Kingdom of the Netherlands	52818.2 ( 35901.88 - 74942.86 )	276.9 ( 187.04 - 394.39 )	85090.69 ( 57858.5 - 119106.85 )	276.07 ( 186.83 - 390.2 )	0.069(0.006,0.131)
Kingdom of Tonga	327.29 ( 219.97 - 459.65 )	521 ( 355.42 - 733.47 )	442.16 ( 297.69 - 619.14 )	519.55 ( 350.65 - 728.1 )	-0.050(-0.067,-0.034)
Kyrgyz Republic	14729.34 ( 10047.73 - 20386.21 )	456.01 ( 313.54 - 634.37 )	23646.04 ( 16059.9 - 33063.06 )	455.44 ( 313.28 - 632.83 )	0.015(0.008,0.022)
Lao People's Democratic Republic	16064.36 ( 10960.68 - 22275.62 )	634.97 ( 440.31 - 880.26 )	35022.24 ( 23836.61 - 48990.1 )	637.19 ( 439.54 - 883.51 )	-0.030(-0.044,-0.016)
Lebanese Republic	11214.73 ( 7836.73 - 15573.11 )	492.6 ( 345.8 - 683.38 )	28320.38 ( 19914.14 - 39093.44 )	467.93 ( 328.31 - 646.79 )	-0.153(-0.158,-0.148)
Malaysia	73769.63 ( 50217.51 - 101935.74 )	625.48 ( 434.76 - 869.94 )	186245.55 ( 126320.51 - 261713.78 )	621.63 ( 423.11 - 870.75 )	-0.061(-0.077,-0.046)
Mongolia	5783.39 ( 3961.75 - 8018 )	460.18 ( 321.85 - 639.08 )	11479.05 ( 7697.62 - 16274.39 )	458.34 ( 313.9 - 640.37 )	0.016(0.006,0.026)
Montenegro	2805.75 ( 1902.68 - 3914.29 )	450.48 ( 307.69 - 627.54 )	3899.25 ( 2731.13 - 5492.66 )	446.56 ( 312 - 623.78 )	-0.010(-0.018,-0.002)
New Zealand	14560.14 ( 9891.86 - 20460.12 )	378.8 ( 258.5 - 530.38 )	29694.27 ( 20316.32 - 41478.34 )	380.52 ( 259.97 - 534.33 )	0.055(0.040,0.070)
North Macedonia	8486.63 ( 5852.03 - 11931.77 )	452.61 ( 312.6 - 631.05 )	13332.76 ( 9091.2 - 18717.02 )	446.87 ( 307.97 - 623.01 )	-0.020(-0.030,-0.009)
Northern Mariana Islands	139.09 ( 91.4 - 199.24 )	524.21 ( 355.8 - 740.53 )	264.77 ( 177.33 - 385.63 )	520.68 ( 354.61 - 738.76 )	-0.054(-0.072,-0.035)
Palestine	5315.14 ( 3700.79 - 7360.25 )	495.19 ( 353.82 - 681.23 )	14792.68 ( 10247.58 - 20400.47 )	474.17 ( 333.01 - 653.75 )	-0.134(-0.139,-0.129)
People's Democratic Republic of Algeria	73245.18 ( 50682.49 - 102530.85 )	495.47 ( 347.01 - 683.91 )	177785.01 ( 123777.05 - 247283.23 )	476.07 ( 332.84 - 658.26 )	-0.119(-0.126,-0.112)
People's Republic of Bangladesh	328188.71 ( 224311.34 - 454433.93 )	548.18 ( 383.57 - 753.44 )	794234.61 ( 553597.46 - 1096823.97 )	544.11 ( 379.52 - 751.45 )	-0.025(-0.040,-0.010)
People's Republic of China	5274807.85 ( 3572949.9 - 7403770.71 )	577.47 ( 394.72 - 803.41 )	12402438.16 ( 8568296.32 - 17253149.58 )	630.67 ( 433.51 - 874.8 )	0.345(0.306,0.385)
Plurinational State of Bolivia	14827.1 ( 10315.16 - 20471 )	398.6 ( 278.95 - 552.58 )	38200.73 ( 26174.28 - 53101.19 )	395.48 ( 272.63 - 550.23 )	0.004(-0.005,0.014)
Portuguese Republic	37587.74 ( 25885.83 - 52583.09 )	290.59 ( 200.39 - 405.76 )	62660.1 ( 43371.17 - 86899.42 )	288.35 ( 197.43 - 405.16 )	0.021(0.006,0.036)
Principality of Andorra	165.18 ( 112.77 - 235.86 )	287.97 ( 197.18 - 406.89 )	403.56 ( 275.24 - 568.47 )	285.7 ( 193.33 - 405.31 )	0.012(-0.007,0.031)
Principality of Monaco	176.62 ( 120.76 - 247.16 )	288.29 ( 197.28 - 407.24 )	239.41 ( 163.65 - 332.62 )	288 ( 194.27 - 406.2 )	0.048(0.031,0.064)
Puerto Rico	15797.18 ( 10953.29 - 22094.03 )	436.59 ( 302.44 - 608.5 )	26830.25 ( 18890.38 - 37320.3 )	429.62 ( 296.04 - 599.66 )	-0.032(-0.039,-0.025)
Republic of Albania	10592.05 ( 7176.83 - 14848.57 )	454.76 ( 313.66 - 636.98 )	17767.34 ( 12328.67 - 24970.22 )	453.38 ( 315.04 - 638.79 )	0.013(0.004,0.021)
Republic of Angola	29202.87 ( 20137.64 - 40109.75 )	537.12 ( 377.8 - 731.63 )	91490.99 ( 62566.28 - 126264.08 )	527.03 ( 373.84 - 723.49 )	-0.032(-0.043,-0.021)
Republic of Armenia	12967.9 ( 8939.9 - 18202.12 )	456.68 ( 316.82 - 636.51 )	18190.43 ( 12545.14 - 25376.26 )	453.02 ( 313.23 - 629.55 )	0.000(-0.009,0.010)
Republic of Austria	30355.58 ( 20621.26 - 42340.45 )	276.34 ( 187.38 - 390.67 )	44740.03 ( 30432.35 - 62592.94 )	277.15 ( 186.41 - 391.29 )	0.077(0.028,0.126)
Republic of Azerbaijan	25090.07 ( 17208.32 - 34952.52 )	461.19 ( 320.29 - 640.99 )	46783.34 ( 31821.18 - 66381.25 )	457.69 ( 315.25 - 637.12 )	0.002(-0.009,0.013)
Republic of Belarus	56799.59 ( 39611.56 - 78955.63 )	462.4 ( 323.44 - 645.41 )	65646.61 ( 45477.67 - 91314.79 )	457.33 ( 318.45 - 634.19 )	-0.007(-0.019,0.005)
Republic of Benin	12925.04 ( 8879.64 - 17489.88 )	489.09 ( 347.63 - 668.57 )	35468.78 ( 24134.48 - 47606.2 )	475.11 ( 336.37 - 646.28 )	-0.055(-0.105,-0.005)
Republic of Botswana	2990.59 ( 2013.71 - 4166.75 )	413.73 ( 285.49 - 572.63 )	7301.95 ( 4923.94 - 10338.17 )	405.12 ( 277.98 - 562.76 )	-0.012(-0.029,0.006)
Republic of Bulgaria	50447.28 ( 34717.08 - 70549.87 )	451.68 ( 313.01 - 630.73 )	54820.09 ( 38254.5 - 76885.04 )	448.12 ( 311.95 - 623.76 )	0.003(-0.009,0.014)
Republic of Burundi	19832.49 ( 13773.29 - 27207.26 )	670.81 ( 469.01 - 934.99 )	46553.55 ( 32425.01 - 63722.61 )	687.45 ( 485.8 - 949.99 )	0.104(-0.000,0.208)
Republic of Cabo Verde	1221.79 ( 851.66 - 1652.05 )	477.88 ( 338.25 - 651.68 )	2293.34 ( 1619.63 - 3162.39 )	462.94 ( 327.05 - 636.68 )	-0.074(-0.123,-0.025)
Republic of Cameroon	27161.41 ( 18870.27 - 36900.36 )	471.66 ( 337.82 - 640.79 )	80762.93 ( 55162.68 - 111587.89 )	452.45 ( 321.67 - 624.34 )	-0.145(-0.194,-0.096)
Republic of Chad	16590.01 ( 11494.3 - 22555.95 )	476.54 ( 338.76 - 650.64 )	40726.36 ( 27547.49 - 56072.89 )	466.82 ( 330.76 - 634.05 )	-0.041(-0.096,0.014)
Republic of Chile	39751.74 ( 27372.89 - 55162.24 )	378.87 ( 264.68 - 525.77 )	91932.13 ( 63946.57 - 128323.41 )	374.71 ( 260.53 - 522.38 )	-0.024(-0.031,-0.016)
Republic of Colombia	87160.95 ( 58945.82 - 121936.98 )	425.38 ( 291.32 - 590.88 )	230857.6 ( 158293.29 - 322835.17 )	422.23 ( 289.56 - 590.27 )	-0.006(-0.013,0.000)
Republic of Costa Rica	8562.09 ( 5931.38 - 11976.52 )	424.77 ( 294.07 - 592.81 )	22584.9 ( 15483.08 - 31383.27 )	418.24 ( 287.19 - 581.68 )	-0.028(-0.033,-0.022)
Republic of Côte d'Ivoire	29491.62 ( 19899.75 - 40229.29 )	480.85 ( 340.2 - 655.03 )	74926.09 ( 51419.1 - 103758.85 )	465.13 ( 327.89 - 634.76 )	-0.083(-0.133,-0.033)
Republic of Croatia	25716.6 ( 17813.08 - 36122.79 )	449.54 ( 312.38 - 628.22 )	33914.64 ( 23645.8 - 46984.84 )	446.76 ( 308.64 - 624.08 )	-0.009(-0.017,-0.001)
Republic of Cuba	46166.13 ( 31800.97 - 64580.64 )	440.21 ( 303.39 - 613.79 )	76929.77 ( 53628.07 - 107096.01 )	433.98 ( 302.17 - 605.58 )	-0.019(-0.028,-0.011)
Republic of Cyprus	2279.25 ( 1550.98 - 3260.73 )	289.16 ( 197.18 - 405.87 )	5498.05 ( 3697.61 - 7702.85 )	284.81 ( 192.08 - 401.3 )	-0.004(-0.019,0.012)
Republic of Djibouti	1394.2 ( 955.43 - 1941.4 )	679.68 ( 476.86 - 958.02 )	5684.05 ( 3898.66 - 7881.87 )	689.34 ( 488.53 - 960.08 )	0.070(-0.027,0.167)
Republic of Ecuador	27965.67 ( 19447.57 - 38947.37 )	444.98 ( 311.75 - 623.52 )	73552.82 ( 51814.62 - 102512.91 )	436.41 ( 307.07 - 606.91 )	0.080(-0.017,0.177)
Republic of El Salvador	14283.11 ( 9858.65 - 19937.3 )	424.8 ( 294.63 - 591.09 )	26544.8 ( 18300.89 - 36864.53 )	418.79 ( 288.99 - 581.8 )	-0.029(-0.034,-0.024)
Republic of Equatorial Guinea	1267.31 ( 874.41 - 1723.73 )	524.22 ( 372.38 - 722.18 )	4380.63 ( 2959.91 - 6006.98 )	523.42 ( 369.36 - 712.66 )	0.019(-0.009,0.047)
Republic of Estonia	8860.23 ( 6170.48 - 12347.5 )	459.54 ( 320.01 - 637.42 )	10700.91 ( 7509.01 - 14864.02 )	457.56 ( 315.99 - 638.52 )	0.029(0.013,0.044)
Republic of Fiji	2348.02 ( 1566.44 - 3318.03 )	518.8 ( 355.89 - 727.24 )	4110.66 ( 2778.81 - 5868.59 )	516.79 ( 354.32 - 723.99 )	-0.045(-0.061,-0.029)
Republic of Finland	20369.71 ( 14141.14 - 28422.59 )	298.19 ( 206.62 - 415.51 )	34415.57 ( 24098.62 - 47789.68 )	296.52 ( 202.23 - 414.8 )	0.073(0.038,0.108)
Republic of Ghana	37208.18 ( 25604.76 - 51624.54 )	447.12 ( 315.54 - 620.71 )	95610.41 ( 65418.02 - 133136.55 )	434.25 ( 304.44 - 602.22 )	-0.068(-0.119,-0.017)
Republic of Guatemala	17796.04 ( 12183.83 - 24788.66 )	427.2 ( 296.7 - 590.78 )	50312.6 ( 34640.45 - 69822.37 )	418.23 ( 289.55 - 578.9 )	-0.044(-0.050,-0.039)
Republic of Guinea	18414.04 ( 12761.87 - 25328.17 )	479.49 ( 338.36 - 654.67 )	35511.11 ( 24182.33 - 48910.64 )	462.63 ( 327.06 - 631.44 )	-0.096(-0.142,-0.050)
Republic of Guinea-Bissau	2498.35 ( 1691.68 - 3393.18 )	470.98 ( 329.51 - 646.11 )	5012.99 ( 3387.67 - 6907.26 )	457.34 ( 324.89 - 622.66 )	-0.064(-0.110,-0.017)
Republic of Guyana	1954.58 ( 1355.93 - 2724.88 )	429.91 ( 300.1 - 597.6 )	2792.42 ( 1910.73 - 3903 )	426.48 ( 296.61 - 589.8 )	-0.006(-0.012,0.001)
Republic of Haiti	15526.84 ( 10633.53 - 21882.21 )	430.59 ( 298.96 - 598.94 )	34752.55 ( 23763.78 - 49029.88 )	424.52 ( 292.04 - 595.65 )	-0.026(-0.035,-0.018)
Republic of Honduras	10453.4 ( 7132.94 - 14625.53 )	427.36 ( 296.81 - 594 )	29693.1 ( 20288.77 - 41940.79 )	419.43 ( 290.95 - 585.09 )	-0.042(-0.048,-0.036)
Republic of Iceland	811.83 ( 557.4 - 1141.68 )	287.78 ( 197.77 - 406.11 )	1523.32 ( 1040.96 - 2130.34 )	286.5 ( 194.27 - 406.22 )	0.043(0.024,0.062)
Republic of India	3218086.32 ( 2231221.86 - 4458052.48 )	584.49 ( 413.12 - 800.33 )	7329777.23 ( 5115437.92 - 10169403.4 )	577.95 ( 405.44 - 795.93 )	-0.123(-0.157,-0.089)
Republic of Indonesia	728041.84 ( 496461.62 - 1008883.15 )	602.26 ( 416.85 - 834.65 )	1532524.93 ( 1048797.57 - 2160169.76 )	600.72 ( 414.69 - 837.85 )	-0.078(-0.100,-0.056)
Republic of Iraq	50150.18 ( 34485.28 - 70006.51 )	497.25 ( 350.94 - 682.06 )	131419.62 ( 90783.75 - 185002.03 )	471.93 ( 329.07 - 658.16 )	-0.146(-0.154,-0.138)
Republic of Italy	272571.77 ( 190813.63 - 374742.61 )	330.85 ( 230.65 - 453.69 )	430599.3 ( 305977.72 - 588802.79 )	334.59 ( 232.05 - 459.59 )	0.069(0.049,0.090)
Republic of Kazakhstan	60346.41 ( 42209.01 - 83777.78 )	454.8 ( 320.16 - 632.56 )	80414.92 ( 55442.65 - 113083.94 )	452.93 ( 314.6 - 631.8 )	0.009(-0.002,0.020)
Republic of Kenya	90987.6 ( 62306.38 - 123664.59 )	771.44 ( 543.14 - 1046.46 )	240556.87 ( 166588.91 - 329178.79 )	782.36 ( 550.83 - 1072.04 )	0.033(-0.067,0.133)
Republic of Kiribati	225.05 ( 152.82 - 317.11 )	513.4 ( 349.42 - 717.82 )	423.94 ( 280.53 - 601.81 )	515.62 ( 354.16 - 721.11 )	-0.022(-0.040,-0.004)
Republic of Korea	109720.76 ( 73925.65 - 157569.11 )	341.19 ( 232.86 - 481.03 )	291064.17 ( 197485.31 - 416215.06 )	341.9 ( 231.82 - 486.81 )	0.037(0.026,0.048)
Republic of Latvia	15399.37 ( 10742.41 - 21347.22 )	459.06 ( 320.31 - 634.4 )	15721.48 ( 11094.09 - 21586.38 )	457.58 ( 316.51 - 635.11 )	0.018(0.006,0.029)
Republic of Liberia	6848.83 ( 4655.16 - 9370.63 )	474.6 ( 334.32 - 645.92 )	14101.17 ( 9701.55 - 19287.16 )	452.74 ( 320.86 - 620.2 )	-0.092(-0.141,-0.043)
Republic of Lithuania	19917.03 ( 13775.72 - 27626.87 )	460.26 ( 318.12 - 635.82 )	22748.16 ( 15930.32 - 31633.83 )	454.6 ( 313.59 - 629.7 )	-0.013(-0.024,-0.002)
Republic of Madagascar	51114.49 ( 35200.13 - 70544.85 )	766.85 ( 541.9 - 1057.38 )	125685.67 ( 86289.69 - 173634.71 )	782.67 ( 555.57 - 1075.28 )	0.044(-0.085,0.174)
Republic of Malawi	36491.9 ( 25348.74 - 50033.07 )	722.51 ( 506.03 - 995.69 )	74927.39 ( 51369.39 - 102822.67 )	725.23 ( 518.47 - 988.55 )	0.024(0.012,0.037)
Republic of Maldives	776.19 ( 527.22 - 1077.48 )	642.4 ( 449.15 - 892.44 )	2716.01 ( 1840.02 - 3814.94 )	632.98 ( 437.73 - 885.22 )	-0.091(-0.108,-0.074)
Republic of Mali	23480.77 ( 15927.77 - 31957.97 )	477.49 ( 334.76 - 645.12 )	59201.62 ( 40267.52 - 80955.95 )	466.68 ( 330.15 - 639.08 )	-0.044(-0.102,0.013)
Republic of Malta	1188.07 ( 806.2 - 1680.89 )	288.73 ( 196.25 - 406.47 )	2465.42 ( 1697.05 - 3458.55 )	288.41 ( 196.09 - 408.51 )	0.037(0.023,0.051)
Republic of Mauritius	5271.3 ( 3580.58 - 7355.94 )	623.36 ( 430.76 - 868.54 )	10358.76 ( 7044.32 - 14510.56 )	617.83 ( 421.47 - 865.45 )	-0.075(-0.090,-0.061)
Republic of Moldova	19725.7 ( 13753.72 - 27473.64 )	460.92 ( 323.97 - 637.2 )	24713.12 ( 17091.95 - 34330.74 )	456.24 ( 317.18 - 636.47 )	-0.001(-0.013,0.012)
Republic of Mozambique	48443.22 ( 33935.89 - 66821.23 )	658.24 ( 467.8 - 909.67 )	105649.8 ( 72479.74 - 146846.44 )	680.53 ( 480.1 - 952.45 )	0.103(-0.005,0.212)
Republic of Namibia	3336.84 ( 2259.74 - 4676.65 )	413.54 ( 284.69 - 575.38 )	6867.82 ( 4652.22 - 9640.73 )	406.81 ( 280.53 - 567.72 )	-0.002(-0.016,0.011)
Republic of Nauru	30.38 ( 20.34 - 42.65 )	528.6 ( 358.5 - 741.24 )	36.22 ( 24.15 - 51.53 )	519.51 ( 355.61 - 734.28 )	-0.088(-0.108,-0.068)
Republic of Nicaragua	8187.96 ( 5575.32 - 11406.91 )	426.17 ( 294.83 - 591.03 )	22167.51 ( 15155.89 - 30901.74 )	418.53 ( 288.91 - 581.59 )	-0.028(-0.036,-0.020)
Republic of Niue	11.57 ( 7.89 - 16.07 )	520.26 ( 353.06 - 730.91 )	10.47 ( 7.16 - 14.81 )	517.59 ( 350.04 - 726.43 )	-0.047(-0.064,-0.031)
Republic of Palau	57.76 ( 38.84 - 81.87 )	517.53 ( 352.72 - 725.82 )	110.12 ( 73.7 - 158.77 )	516.57 ( 350.84 - 727.33 )	-0.051(-0.069,-0.033)
Republic of Panama	7090.09 ( 4858.22 - 9907.36 )	425.06 ( 290.85 - 590.44 )	18636.14 ( 12759.77 - 26033.13 )	421.65 ( 288.45 - 589.03 )	-0.007(-0.012,-0.001)
Republic of Paraguay	12641.38 ( 8625.29 - 17627.65 )	495.29 ( 338.69 - 691.04 )	30269.5 ( 20509.92 - 42561.06 )	490.32 ( 333.3 - 686.17 )	-0.022(-0.027,-0.016)
Republic of Peru	50355.91 ( 34735.38 - 70695.91 )	365.17 ( 253.77 - 511.54 )	125944.49 ( 86307.54 - 177284.44 )	363.01 ( 249.35 - 510.42 )	0.022(0.011,0.033)
Republic of Poland	201542.55 ( 139805.79 - 281245.36 )	478.93 ( 332.87 - 664.31 )	300764.53 ( 210104.34 - 417511.44 )	482.54 ( 334.45 - 672 )	0.048(0.035,0.060)
Republic of Rwanda	24529.87 ( 17046.84 - 33744.09 )	668.7 ( 470.4 - 929.39 )	55380.93 ( 38479.41 - 77018.36 )	686.48 ( 484.33 - 953.59 )	0.078(-0.039,0.195)
Republic of San Marino	94.19 ( 64.38 - 132.26 )	285.99 ( 194.47 - 405.93 )	189.27 ( 130.51 - 262.09 )	285 ( 195.01 - 401.2 )	0.031(0.013,0.049)
Republic of Senegal	20262.47 ( 13992.05 - 27855.09 )	479.27 ( 339.79 - 656.98 )	46425.17 ( 32118.3 - 63839.29 )	461.16 ( 326.6 - 631.86 )	-0.086(-0.136,-0.036)
Republic of Serbia	47882.71 ( 32893.54 - 67297.9 )	453.08 ( 314.41 - 631.38 )	64439.51 ( 44605.56 - 89987.09 )	446.6 ( 308.13 - 622.7 )	-0.026(-0.035,-0.016)
Republic of Seychelles	385.13 ( 262.21 - 532.95 )	626.89 ( 431.61 - 871.51 )	711.66 ( 485.32 - 994.59 )	620.49 ( 422.89 - 860.08 )	-0.070(-0.084,-0.057)
Republic of Sierra Leone	12240.79 ( 8297.98 - 16871.68 )	482.77 ( 341.01 - 662.85 )	24116.32 ( 16342.65 - 32815.01 )	464.04 ( 327.07 - 638.69 )	-0.098(-0.144,-0.052)
Republic of Singapore	8493.84 ( 5700.66 - 12230.59 )	351.4 ( 239.2 - 496.19 )	28278.99 ( 19093.02 - 40432.02 )	350.41 ( 238.49 - 499.23 )	0.024(0.013,0.035)
Republic of Slovenia	9895.03 ( 6814.13 - 13944.17 )	421.12 ( 288.66 - 592.74 )	15548.93 ( 10625.6 - 21753.44 )	415.22 ( 280.32 - 583.88 )	0.016(-0.008,0.041)
Republic of South Africa	112321.5 ( 77417.18 - 155914.89 )	446 ( 309.83 - 616.99 )	223592.62 ( 154539.61 - 311245.63 )	442.46 ( 307.91 - 614.19 )	0.024(0.005,0.044)
Republic of South Sudan	21817.49 ( 15099.4 - 29981.04 )	668.41 ( 469.63 - 924.98 )	35358.51 ( 24588.38 - 48352.11 )	679.7 ( 481.49 - 938.02 )	0.056(-0.030,0.142)
Republic of Sudan	55646.52 ( 38779.59 - 77458.78 )	501.45 ( 353.18 - 692.53 )	119131.87 ( 82738.05 - 165829.84 )	479.88 ( 337.5 - 662.07 )	-0.126(-0.133,-0.118)
Republic of Suriname	1228.24 ( 842.53 - 1725.62 )	438.89 ( 302.64 - 616.25 )	2656.55 ( 1830.62 - 3703.8 )	430.68 ( 301.49 - 597.59 )	-0.041(-0.047,-0.035)
Republic of Tajikistan	14815.05 ( 10157.95 - 20438.8 )	462.36 ( 324.44 - 639.59 )	30598.58 ( 20694.06 - 42990.16 )	457.85 ( 316.12 - 636.09 )	-0.003(-0.016,0.009)
Republic of the Congo	7321.76 ( 5072.15 - 10152.62 )	529.4 ( 374.49 - 725.38 )	18481.81 ( 12796.07 - 25413.89 )	524.86 ( 370.33 - 718.08 )	-0.009(-0.017,-0.001)
Republic of the Gambia	2441.34 ( 1648.25 - 3350.48 )	481.45 ( 342.89 - 654.85 )	6333.17 ( 4323.36 - 8646.99 )	457.55 ( 325.93 - 625.34 )	-0.123(-0.171,-0.075)
Republic of the Marshall Islands	115 ( 77.4 - 161.15 )	521.97 ( 358.09 - 730.47 )	206.22 ( 137.24 - 294.59 )	519.06 ( 354.04 - 725.78 )	-0.059(-0.076,-0.042)
Republic of the Niger	18657.84 ( 12503.17 - 25697.15 )	476.65 ( 335.42 - 649.15 )	57047.86 ( 38506.61 - 77297.16 )	466.93 ( 328.08 - 641.67 )	-0.021(-0.081,0.039)
Republic of the Philippines	247679.44 ( 168612.84 - 340227.06 )	635.47 ( 442.59 - 878.18 )	590222.64 ( 405628.94 - 821088.16 )	638.71 ( 442.75 - 886.82 )	-0.015(-0.028,-0.002)
Republic of the Union of Myanmar	184393.47 ( 125911.18 - 253009.35 )	661.8 ( 464.21 - 915.09 )	341619.95 ( 232506.73 - 477028.65 )	664.23 ( 455.13 - 929.85 )	-0.042(-0.085,0.002)
Republic of Trinidad and Tobago	3976.19 ( 2740.5 - 5538.72 )	435.26 ( 301.95 - 604.38 )	7755.75 ( 5341.26 - 10863.44 )	430.28 ( 297.1 - 600.04 )	-0.008(-0.017,0.001)
Republic of Tunisia	27823.3 ( 19347.7 - 38579.34 )	495.76 ( 348.66 - 686.8 )	60491.57 ( 42108.15 - 83419.17 )	471.38 ( 328.37 - 649.82 )	-0.145(-0.154,-0.136)
Republic of Turkey	195787.33 ( 136520.88 - 270216.89 )	499.78 ( 351.01 - 688.33 )	433732.25 ( 302695.06 - 605541.82 )	476.65 ( 333.46 - 660.01 )	-0.134(-0.140,-0.128)
Republic of Uganda	45486.06 ( 31372.29 - 63416.02 )	545.08 ( 382.57 - 762.8 )	118081.96 ( 80729.82 - 163628.71 )	568.28 ( 395.33 - 792.98 )	0.125(-0.023,0.274)
Republic of Uzbekistan	61438.28 ( 41924.62 - 85637.16 )	460.29 ( 319.04 - 640.18 )	125940.19 ( 84918.02 - 177391.17 )	455.76 ( 313.1 - 631.43 )	-0.009(-0.019,0.000)
Republic of Vanuatu	420.41 ( 284.12 - 589.76 )	528.38 ( 364.64 - 738.01 )	1062.57 ( 712.31 - 1507.99 )	525.79 ( 361.42 - 740.77 )	-0.052(-0.068,-0.035)
Republic of Yemen	31819.87 ( 21880.18 - 44578.66 )	504.85 ( 355.39 - 691.69 )	86718.03 ( 59479.46 - 120322.92 )	478.43 ( 336.56 - 654.42 )	-0.162(-0.169,-0.155)
Republic of Zambia	25956.14 ( 17950.45 - 35838.49 )	666.71 ( 470.16 - 920.69 )	68837.57 ( 46881.54 - 94579.61 )	681.04 ( 479.88 - 948.33 )	0.063(-0.039,0.164)
Republic of Zimbabwe	21437.24 ( 14466.37 - 30031.18 )	400.03 ( 274.59 - 556.8 )	35074.57 ( 23566.98 - 49296.77 )	389.82 ( 269.21 - 546.54 )	-0.027(-0.045,-0.009)
Romania	118541.56 ( 81409.85 - 166432.52 )	451.58 ( 310.27 - 631.03 )	145841.85 ( 100304.11 - 202325.97 )	451.37 ( 309.91 - 628.07 )	0.019(0.009,0.029)
Russian Federation	812380.12 ( 564110.09 - 1130525.15 )	476.32 ( 332.66 - 661.29 )	1010939.5 ( 700319.39 - 1403696.55 )	471.05 ( 327.29 - 656.66 )	-0.004(-0.015,0.008)
Saint Kitts and Nevis	163.67 ( 113.29 - 228.6 )	434.57 ( 301.05 - 606.03 )	284.48 ( 192.57 - 403.52 )	430.45 ( 296.28 - 599.68 )	-0.014(-0.022,-0.006)
Saint Lucia	418.16 ( 288.69 - 586.17 )	435.81 ( 299.86 - 611.15 )	979.7 ( 677.03 - 1376.51 )	429.91 ( 298.52 - 605.68 )	-0.017(-0.026,-0.008)
Saint Vincent and the Grenadines	340.3 ( 232.52 - 475.09 )	436.27 ( 302.09 - 608.99 )	585.67 ( 402.71 - 819.23 )	431.8 ( 299.69 - 601.94 )	-0.007(-0.016,0.002)
Slovak Republic	25917.68 ( 17810.26 - 35969.1 )	448.41 ( 309.3 - 621.5 )	37544.33 ( 25825.39 - 52470.12 )	447.63 ( 308.64 - 624.9 )	0.010(-0.004,0.023)
Socialist Republic of Viet Nam	297416.64 ( 201701.29 - 413793.76 )	627.82 ( 434.4 - 870.84 )	632288.53 ( 429219.23 - 894654.16 )	628.39 ( 431.56 - 882.79 )	-0.039(-0.054,-0.024)
Solomon Islands	915.36 ( 621.12 - 1277.39 )	530.86 ( 364.88 - 734.81 )	2198.68 ( 1481.94 - 3094.45 )	527.19 ( 360.92 - 739.52 )	-0.069(-0.088,-0.050)
State of Eritrea	10645.1 ( 7222.32 - 14653.13 )	666.42 ( 464.93 - 926.88 )	25500.98 ( 17578.83 - 35301.93 )	681.09 ( 481.11 - 950.43 )	0.044(-0.079,0.167)
State of Israel	14133.88 ( 9645.65 - 19825.73 )	294.39 ( 201.06 - 414.15 )	34356.37 ( 23741.49 - 48266.35 )	292.92 ( 200.61 - 412.94 )	0.042(0.012,0.072)
State of Kuwait	4594.84 ( 3142.21 - 6432.96 )	494.32 ( 347.12 - 686.39 )	17153.15 ( 11757.99 - 23919.88 )	471.09 ( 331.27 - 646.73 )	-0.155(-0.160,-0.150)
State of Libya	12004.81 ( 8306.18 - 16866.48 )	503.5 ( 354.68 - 700.42 )	26911.75 ( 18784.23 - 37168.79 )	470.55 ( 327.92 - 649.57 )	-0.208(-0.219,-0.197)
State of Qatar	1126.29 ( 752.1 - 1588.89 )	496.7 ( 349.51 - 683.14 )	8786.47 ( 5845.99 - 12514.66 )	472.24 ( 331.09 - 656.9 )	-0.116(-0.131,-0.100)
Sultanate of Oman	4892.68 ( 3344.46 - 6871.16 )	497.84 ( 351.96 - 682.67 )	13563.12 ( 9240.74 - 19097.67 )	470.15 ( 330.59 - 654.23 )	-0.146(-0.164,-0.128)
Swiss Confederation	25844.3 ( 17532.71 - 36535.71 )	265.13 ( 180.18 - 375.99 )	42810.97 ( 29220.26 - 59814.25 )	266.33 ( 178.74 - 381.73 )	0.067(0.029,0.105)
Syrian Arab Republic	32703.29 ( 22750.34 - 45533.23 )	497.62 ( 353.45 - 687.87 )	61294.65 ( 43258.93 - 85631.97 )	470.43 ( 335.9 - 656.92 )	-0.170(-0.174,-0.165)
Taiwan (Province of China)	69555.11 ( 45950.84 - 102045.58 )	411.11 ( 275.7 - 593.26 )	156031.81 ( 104278.6 - 227091.65 )	411.18 ( 272.59 - 601.06 )	-0.013(-0.081,0.055)
Togolese Republic	8593.32 ( 5833.06 - 11744.12 )	472.72 ( 334.51 - 644.85 )	23383.04 ( 16148.05 - 32209.53 )	455.81 ( 320.43 - 627.03 )	-0.075(-0.117,-0.033)
Tokelau	7.09 ( 4.88 - 9.94 )	523.62 ( 360.43 - 732.69 )	7.56 ( 5.13 - 10.58 )	519.5 ( 351.14 - 728.41 )	-0.064(-0.080,-0.048)
Turkmenistan	10274.77 ( 6997.2 - 14293.72 )	459.39 ( 317.07 - 638.15 )	19402.19 ( 13264.67 - 27253.62 )	459.9 ( 316.81 - 638.4 )	0.024(0.015,0.034)
Tuvalu	36.32 ( 24.49 - 51.45 )	519.3 ( 357.31 - 727.82 )	55.82 ( 37.75 - 79.18 )	521.32 ( 354.34 - 734.56 )	-0.016(-0.032,-0.001)
Ukraine	313495.33 ( 219347.43 - 436135.29 )	475.37 ( 332.43 - 657.11 )	326981.12 ( 227772.23 - 453732.73 )	472 ( 328.75 - 655.61 )	0.009(-0.001,0.019)
Union of the Comoros	1689.09 ( 1172.53 - 2348.77 )	674.39 ( 476.06 - 941.53 )	3818.23 ( 2649.11 - 5303.05 )	684.37 ( 481.11 - 954.26 )	0.041(-0.067,0.149)
United Arab Emirates	4565.21 ( 3059.17 - 6427.98 )	496.61 ( 346.89 - 689.56 )	33267.56 ( 22130.64 - 48097.66 )	476.52 ( 332.56 - 664.95 )	-0.119(-0.129,-0.108)
United Kingdom of Great Britain and Northern Ireland	284765.54 ( 195624.59 - 395878.32 )	340.5 ( 232.7 - 478.62 )	381457.62 ( 263924.39 - 528814.57 )	329.41 ( 225.02 - 463.84 )	0.099(0.042,0.155)
United Mexican States	225182.72 ( 154446.94 - 313371.18 )	441.78 ( 306.9 - 614.34 )	562204.1 ( 385689.45 - 784518.81 )	441.13 ( 305.14 - 614.9 )	0.003(-0.003,0.010)
United Republic of Tanzania	78117.48 ( 54566.38 - 108706.9 )	584.19 ( 410.08 - 815.88 )	197375.34 ( 135204.3 - 273216.07 )	603.98 ( 424.52 - 845.27 )	0.138(0.027,0.249)
United States of America	1374546.19 ( 957219.32 - 1915251.84 )	443.11 ( 309.76 - 615.08 )	2231326.11 ( 1567629.9 - 3078808.71 )	418.16 ( 293.32 - 580.81 )	-0.226(-0.297,-0.155)
United States Virgin Islands	384.21 ( 260.77 - 543.77 )	437.96 ( 302.12 - 613.26 )	675.44 ( 470.15 - 945.02 )	430.14 ( 296.03 - 602.02 )	-0.031(-0.041,-0.021)
ASYR = age-standardized YLDs rate; EAPC = estimated annual percentage change; 95% UI = 95% uncertainty interval; 95% CI = 95% confidence interval.
