# Supplementary material for: Global burden and trends of age-related and other hearing loss: A 32-year analysis and future projections based on the GBD 2021
Source: PLoS One. 2025 Aug 21;20(8):e0330690. doi: 10.1371/journal.pone.0330690 (PMC12370029; doi:10.1371/journal.pone.0330690)
Supplement: S1 File — S1 Fig. Global and regional trends in the ASPR and ASYR for ARoHL, 1990–2021. This figure illustrates the temporal trends in the ASPR and ASYR for ARoHL globally and across five SDI regions from 1990–2021, stratified by sex. These trends highlight the differential impact of ARoHL on various populations and underscore the importance of sex-specific analyses in understanding disease burden. (A) ASPR in both sexes; (B) ASPR in females; (C) ASPR in males; (D) ASYR in both sexes; (E) ASYR in females; (F) ASYR in males. S2 Fig. Correlation between the SDI and the ASPR/ASYR for ARoHL across 204 countries and territories in 2021. This figure illustrates the correlation between the SDI and the ASPR/ASYR for ARoHL across 204 countries and territories in 2021. This figure highlights the relationship between the SDI and the ARoHL burden, with scatter plots showing trends and correlations. Different colored dots represent different countries or territories. The gray curve represents the relationship between the SDI and the metric, with the shaded area indicating the 95% confidence interval. (A) SDI vs. ASPR; (B) SDI vs. ASYR. S3 Fig. Relationships between the EAPC and the ASPR/ASYR/SDI across 204 countries and territories, 1990–2021. This figure illustrates the relationships between the EAPCs (1990–2021) and the ASPR, ASYR, and SDI across 204 countries and territories. It includes scatter plots with regression lines and corresponding R and P values, indicating the temporal trends and sociodemographic influences on the ARoHL burden. Each dot represents a country or territory, with the size of the dot indicating the magnitude of the value. The blue curve shows the relationship between the X-axis and Y-axis parameters, with the shaded area representing the 95% confidence interval. (A) ASPR vs. its EAPC; (B) SDI vs. EAPC for ASPR; (C) ASYR vs. its EAPC; (D) SDI vs. EAPC for ASYR. S4 Fig. Frontier analysis. This figure identifies countries with the highest potential for improvement i [file pone.0330690.s001.zip › Supporting information/S3_Table.xlsx]

## Sheet: 工作表 1 - S3 Table. Age-standardi
S3 Table. Age-standardized prevalence rate (ASPR) per 100,000 for age-related and other hearing loss in 1990 and 2021 and its estimated annual percentage change (EAPC) from 1990–2021 across 204 countries and territories.
location_name	1990		2021		EAPC for ASPR, 95% CI
	Number of Cases	ASPR per 100,000	Number of Cases	ASPR per 100,000
American Samoa	5877.04 ( 5592.2 - 6214.38 )	19863.34 ( 18858.93 - 20953.6 )	10038.13 ( 9525.89 - 10634.8 )	19967.89 ( 18972.53 - 21127.34 )	-0.047(-0.069,-0.025)
Antigua and Barbuda	8423.83 ( 8013.56 - 8888.94 )	15670.65 ( 14929.51 - 16509.32 )	16886.71 ( 16082.33 - 17832.39 )	15762.33 ( 15027.39 - 16612.33 )	0.023(0.020,0.026)
Arab Republic of Egypt	4699438.87 ( 4404534.29 - 4977482.31 )	14137.6 ( 13408.38 - 14865.21 )	10882159.17 ( 10294690.24 - 11462696.01 )	14384.79 ( 13679.3 - 15099.51 )	0.060(0.058,0.062)
Argentine Republic	4226132.29 ( 4008945.96 - 4460368.57 )	13130.26 ( 12477.08 - 13833.82 )	7087199.28 ( 6757487.47 - 7491356.89 )	13205.2 ( 12600.15 - 13956.59 )	0.021(0.018,0.025)
Australia	2664093.55 ( 2577831.11 - 2758547.46 )	13902.8 ( 13432.7 - 14422.55 )	5717837 ( 5412121.56 - 6055278.47 )	14380.86 ( 13680.11 - 15177.74 )	0.167(0.124,0.210)
Barbados	42503.56 ( 40433.94 - 44904.28 )	15626.66 ( 14863.98 - 16450.25 )	70893.72 ( 67366.18 - 75142.92 )	15639.75 ( 14904.21 - 16509.38 )	0.003(-0.003,0.009)
Belize	16869.96 ( 16003.38 - 17794.23 )	15498.98 ( 14760.99 - 16328.57 )	53977.72 ( 51285.27 - 56900.35 )	15584.73 ( 14832.21 - 16452.24 )	0.017(0.009,0.024)
Bermuda	10222.6 ( 9750.1 - 10777.36 )	15855.66 ( 15146.67 - 16712.16 )	17683.74 ( 16823.98 - 18732.86 )	15925.1 ( 15181.52 - 16793.61 )	0.024(0.020,0.028)
Bolivarian Republic of Venezuela	1860603.31 ( 1770661.01 - 1961056.71 )	15589.8 ( 14862.68 - 16415.28 )	4651348.43 ( 4429369.85 - 4907944.58 )	15524.28 ( 14801.66 - 16374.43 )	0.007(-0.001,0.014)
Bosnia and Herzegovina	680007.96 ( 641969.93 - 719849.47 )	15528.86 ( 14744.8 - 16407.52 )	852850.91 ( 809939.42 - 901723.39 )	16054.27 ( 15299.07 - 16928.91 )	0.127(0.110,0.143)
Brunei Darussalam	21083.82 ( 20043.27 - 22179.56 )	14193.01 ( 13571.35 - 14914.69 )	57951.45 ( 55230.91 - 61245.23 )	14047.47 ( 13411.79 - 14778.91 )	-0.030(-0.035,-0.024)
Burkina Faso	670883.58 ( 618558.03 - 719650.03 )	12867.66 ( 12077.64 - 13627.65 )	1595782.14 ( 1470817.56 - 1716225.49 )	12797.35 ( 12072.94 - 13537.59 )	0.007(-0.041,0.056)
Canada	4222914.3 ( 3995527.88 - 4466210.77 )	13279.93 ( 12598.63 - 14040.5 )	8233444 ( 7777832.68 - 8747298.37 )	13084.59 ( 12432.95 - 13794.9 )	-0.084(-0.107,-0.061)
Central African Republic	236487.88 ( 220963.47 - 252241.8 )	15367.62 ( 14630.84 - 16166.07 )	484154.76 ( 451545.41 - 521194.84 )	15196.48 ( 14429.44 - 16021.44 )	-0.035(-0.043,-0.027)
Commonwealth of Dominica	9263.18 ( 8793.65 - 9819.94 )	15465.69 ( 14736.71 - 16329.17 )	12682.15 ( 12064.04 - 13374.3 )	15626.95 ( 14877.16 - 16477.39 )	0.044(0.040,0.049)
Commonwealth of the Bahamas	29350 ( 27891.95 - 30948.4 )	15799.75 ( 15029.5 - 16640.62 )	67019.78 ( 63777.19 - 70610.72 )	15788.95 ( 15045.62 - 16627.55 )	0.006(0.002,0.009)
Cook Islands	2828.93 ( 2687.27 - 2994.74 )	19805.68 ( 18805.87 - 20964.06 )	4741.77 ( 4492.34 - 5043.73 )	20069.68 ( 19093.38 - 21271.2 )	-0.026(-0.049,-0.003)
Czech Republic	2063178.25 ( 1965752 - 2167938.45 )	16152.98 ( 15426.34 - 16955.51 )	2846913.49 ( 2706407.15 - 3011003.12 )	16269.01 ( 15553.23 - 17131.24 )	0.031(0.027,0.034)
Democratic People's Republic of Korea	3397151.79 ( 3216597.59 - 3595418.7 )	18927.59 ( 17969.9 - 20030.77 )	6260032.53 ( 5907143.77 - 6652931.65 )	19018.38 ( 17992.91 - 20176.35 )	-0.007(-0.046,0.032)
Democratic Republic of Sao Tome and Principe	9679.11 ( 9051.24 - 10277.69 )	13190.41 ( 12443.87 - 13911.3 )	19342.54 ( 18116.53 - 20673.86 )	13062.41 ( 12398.78 - 13733.48 )	-0.008(-0.055,0.040)
Democratic Republic of the Congo	3302104.08 ( 3107545.64 - 3519347.51 )	15662.85 ( 14891.66 - 16420.24 )	7978278.45 ( 7415114.53 - 8533216.94 )	15319.94 ( 14524.86 - 16108.92 )	-0.066(-0.096,-0.035)
Democratic Republic of Timor-Leste	85547.38 ( 81174.42 - 90842.3 )	20439.5 ( 19467.72 - 21535.21 )	204941.02 ( 194790.98 - 215913.26 )	20843.22 ( 19835.04 - 21979.46 )	0.020(0.001,0.040)
Democratic Socialist Republic of Sri Lanka	2653592.09 ( 2524773.07 - 2807374.04 )	20512.35 ( 19529.58 - 21696.13 )	5516195.47 ( 5233822.06 - 5831519.54 )	20983.62 ( 19973.12 - 22142.53 )	0.014(-0.009,0.036)
Dominican Republic	696273.97 ( 658890.12 - 735204.8 )	15508.31 ( 14772.46 - 16328.37 )	1650214.14 ( 1573281.73 - 1738640.01 )	15733.56 ( 14994.95 - 16588.05 )	0.058(0.054,0.062)
Eastern Republic of Uruguay	481306.35 ( 456741.73 - 508141.57 )	13100.6 ( 12444.84 - 13820.39 )	643185.04 ( 612619.97 - 678893.93 )	13213.15 ( 12586.9 - 13912.37 )	0.029(0.023,0.034)
Federal Democratic Republic of Ethiopia	5217717.65 ( 4880771.67 - 5598967.77 )	19790.09 ( 18674.27 - 21091.31 )	13035731.59 ( 12236758.34 - 13935566.39 )	21065.16 ( 19884.68 - 22522.75 )	0.226(0.131,0.321)
Federal Democratic Republic of Nepal	2091698.6 ( 1964663.89 - 2218535.74 )	17729.92 ( 16870.87 - 18613.78 )	4711725.09 ( 4481950.56 - 4976325.08 )	18065.45 ( 17284.93 - 18996.33 )	0.052(0.045,0.060)
Federal Republic of Germany	12927537.3 ( 12361270.78 - 13558001.5 )	11412.09 ( 10869.94 - 11996.03 )	17804500.44 ( 16983314.14 - 18745788.41 )	11606.68 ( 11105.54 - 12200.43 )	0.047(0.037,0.056)
Federal Republic of Nigeria	7982190.69 ( 7442267.21 - 8509860.62 )	14434.86 ( 13677.88 - 15238.2 )	18511470.84 ( 17205202.48 - 19838441.44 )	13996.23 ( 13272.99 - 14757.12 )	-0.056(-0.118,0.005)
Federal Republic of Somalia	710931.77 ( 661316.73 - 765739.24 )	19232.22 ( 18069.89 - 20538.61 )	1878216.68 ( 1719474.17 - 2048716.44 )	19609.2 ( 18261.72 - 21127.75 )	0.038(-0.076,0.151)
Federated States of Micronesia	11363.26 ( 10765.02 - 12078.64 )	19363.07 ( 18399.23 - 20536.47 )	16785.76 ( 15902.84 - 17889 )	19622.55 ( 18588.84 - 20853.72 )	-0.020(-0.041,0.001)
Federative Republic of Brazil	18542649.62 ( 17601081.87 - 19590124.53 )	17626.16 ( 16741.53 - 18561.53 )	44330237.47 ( 42104850.26 - 46779358.9 )	17703.64 ( 16797.67 - 18649.66 )	0.008(-0.014,0.031)
French Republic	9276988.71 ( 8877349.76 - 9733844.83 )	12566.16 ( 12016.13 - 13177.76 )	13751855.45 ( 13175625.88 - 14420610.28 )	12682.35 ( 12155.96 - 13280.11 )	0.029(0.020,0.039)
Gabonese Republic	108458.68 ( 103381.27 - 114111.55 )	16229.73 ( 15545.4 - 17034.13 )	217573.37 ( 206908.03 - 229512.16 )	16228.58 ( 15525.1 - 16982.39 )	0.002(-0.005,0.008)
Georgia	975732.82 ( 928282.29 - 1030026.78 )	15980.74 ( 15229.9 - 16876.67 )	835930.94 ( 794583.84 - 881747.52 )	16011.61 ( 15265 - 16810.59 )	0.033(0.010,0.056)
Grand Duchy of Luxembourg	57477.14 ( 54787.51 - 60457.66 )	11386.13 ( 10851.7 - 11938.29 )	109274.89 ( 104461.56 - 114672.21 )	11577.87 ( 11061.95 - 12148.16 )	0.051(0.043,0.059)
Greenland	5623.99 ( 5308.45 - 5950.3 )	13970.19 ( 13240.96 - 14814.28 )	9608.5 ( 9016.22 - 10255.47 )	13972.18 ( 13221.27 - 14865.54 )	0.007(0.001,0.012)
Grenada	10874.14 ( 10334.42 - 11526.83 )	15469.53 ( 14682.21 - 16366.38 )	18076.71 ( 17155.71 - 19046.68 )	15693.63 ( 14934.16 - 16527.82 )	0.053(0.049,0.057)
Guam	19893.32 ( 18975.17 - 21049.02 )	20033.96 ( 19098.48 - 21185.97 )	39877.86 ( 37817.55 - 42310.92 )	20180.85 ( 19212.62 - 21322.7 )	-0.038(-0.061,-0.016)
Hashemite Kingdom of Jordan	264237.93 ( 247138.93 - 281013.44 )	14271.04 ( 13591.33 - 14986.2 )	1335597.04 ( 1264675.76 - 1407141.01 )	14374.74 ( 13686.75 - 15100.69 )	0.036(0.028,0.044)
Hellenic Republic	1597060.29 ( 1522050.12 - 1679749.53 )	11523.55 ( 10990.55 - 12137.36 )	2178618.64 ( 2074189.49 - 2294060.8 )	11617.88 ( 11065.19 - 12182.45 )	0.029(0.019,0.039)
Hungary	2167377.21 ( 2063760.28 - 2281884.06 )	16037.11 ( 15305.93 - 16858.48 )	2588942.96 ( 2458301.06 - 2737088.62 )	16188.52 ( 15481.02 - 16998 )	0.031(0.027,0.035)
Independent State of Papua New Guinea	456271.22 ( 431500.69 - 485098.09 )	19387.7 ( 18401.67 - 20526.96 )	1323245.87 ( 1256649.16 - 1400174.63 )	19709.57 ( 18731.69 - 20873.98 )	-0.022(-0.048,0.003)
Independent State of Samoa	19713.28 ( 18723.98 - 20859.19 )	19455.28 ( 18496.1 - 20581.71 )	31923.85 ( 30394.46 - 33961.63 )	19783.58 ( 18835.72 - 20985.38 )	-0.008(-0.028,0.012)
Ireland	440970.85 ( 420665.81 - 466700.03 )	11393.12 ( 10852.15 - 12024.91 )	810112.96 ( 774837.33 - 851663.09 )	11636.57 ( 11114.86 - 12248.29 )	0.062(0.052,0.072)
Islamic Republic of Afghanistan	973267.96 ( 919531.17 - 1028477.8 )	13868.51 ( 13117.41 - 14602.54 )	1965649.12 ( 1813176.81 - 2121533.94 )	13786.59 ( 13076.95 - 14525.44 )	0.013(-0.016,0.042)
Islamic Republic of Iran	5191817.38 ( 4907056.26 - 5483163.57 )	15756.11 ( 15050.88 - 16502.76 )	13546893.03 ( 12895757.05 - 14227998.54 )	15854.73 ( 15121.89 - 16600.18 )	0.022(0.018,0.026)
Islamic Republic of Mauritania	161101.1 ( 150306.93 - 171451.91 )	13265.5 ( 12583.81 - 13961.73 )	358380.68 ( 334860.44 - 383552.62 )	13102.73 ( 12446.23 - 13786.97 )	-0.024(-0.076,0.027)
Islamic Republic of Pakistan	12235326.06 ( 11625899.21 - 12915358.54 )	18156.14 ( 17355.83 - 19069.25 )	29335976.15 ( 27872485.69 - 30979032.58 )	18335.05 ( 17550.28 - 19199.96 )	0.028(0.023,0.032)
Jamaica	285612.45 ( 271314.38 - 302193.13 )	15503.93 ( 14759.85 - 16346.16 )	481862.7 ( 459367.35 - 507288.52 )	15563.02 ( 14834.47 - 16411.58 )	0.015(0.011,0.019)
Japan	22712671.59 ( 21647611.86 - 23923646.22 )	13981.1 ( 13351.45 - 14706.13 )	37582599.56 ( 35783403.4 - 39732045.59 )	14100.55 ( 13483.27 - 14815.01 )	0.023(0.018,0.027)
Kingdom of Bahrain	44098.96 ( 41582.78 - 46810.84 )	14717.95 ( 14055.63 - 15465.7 )	196996.49 ( 185997.34 - 208399.39 )	14859.46 ( 14174.52 - 15618.11 )	0.035(0.032,0.037)
Kingdom of Belgium	1578113.36 ( 1505857.72 - 1651556.18 )	11493.71 ( 10965.71 - 12065.78 )	2205920.28 ( 2108213.48 - 2311758.81 )	11641.91 ( 11118.26 - 12224.4 )	0.040(0.031,0.048)
Kingdom of Bhutan	61877.54 ( 57872.62 - 66136.85 )	18159.76 ( 17343.89 - 19087.15 )	128688.5 ( 122906.65 - 134782.48 )	18648.6 ( 17853.43 - 19486.7 )	0.084(0.080,0.088)
Kingdom of Cambodia	1147818.14 ( 1083697.25 - 1214862.57 )	20054.37 ( 19041.24 - 21227.86 )	2963293.75 ( 2821836.7 - 3134809.57 )	20673.45 ( 19696.01 - 21866.59 )	0.055(0.037,0.073)
Kingdom of Denmark	806609.71 ( 770888.34 - 851330.23 )	11239.88 ( 10719.97 - 11814.7 )	1102781.63 ( 1052406.99 - 1164211.45 )	11378.54 ( 10857.64 - 11990.11 )	0.037(0.024,0.051)
Kingdom of Eswatini	63419.69 ( 60117.75 - 67314.19 )	15261.14 ( 14622.87 - 16005.16 )	120521.19 ( 114409.86 - 127403.3 )	15367.63 ( 14705.41 - 16107.1 )	0.031(0.027,0.034)
Kingdom of Lesotho	145925.64 ( 138789.15 - 154119.82 )	14808.09 ( 14188.45 - 15548.29 )	204394.99 ( 194213.58 - 215680.8 )	15083.03 ( 14429.12 - 15825.76 )	0.072(0.067,0.077)
Kingdom of Morocco	2337820.95 ( 2206538.43 - 2466196.22 )	14117.32 ( 13408.23 - 14862.87 )	5138085.94 ( 4875460.15 - 5406847.71 )	14298.92 ( 13604.72 - 15000.08 )	0.040(0.033,0.047)
Kingdom of Norway	694850.04 ( 664129.08 - 730740.91 )	11804.68 ( 11257.36 - 12410.08 )	1008388.47 ( 963877.53 - 1056483.15 )	11994.02 ( 11450.82 - 12592.4 )	0.067(0.061,0.073)
Kingdom of Saudi Arabia	1271360.47 ( 1201260.58 - 1344090.91 )	14822.74 ( 14128.3 - 15555.64 )	4414674.35 ( 4153223.46 - 4677770.51 )	14841.23 ( 14195.92 - 15549.66 )	0.010(0.003,0.017)
Kingdom of Spain	5724201.56 ( 5463553.91 - 6012691.24 )	11497.12 ( 10958.48 - 12079.75 )	9263930.24 ( 8839861 - 9707544.07 )	11662.92 ( 11140.14 - 12219.01 )	0.046(0.039,0.053)
Kingdom of Sweden	1252681.46 ( 1197528.48 - 1318284.92 )	9986.23 ( 9511.61 - 10486.39 )	1690493.87 ( 1619436.36 - 1775856.95 )	10107.35 ( 9655.64 - 10601.05 )	0.007(-0.008,0.022)
Kingdom of Thailand	8938890.55 ( 8514304.5 - 9436136.9 )	20540.39 ( 19582.24 - 21697.2 )	20826699.13 ( 19749769.19 - 22028652.32 )	20968.07 ( 19977.42 - 22094.35 )	0.004(-0.016,0.025)
Kingdom of the Netherlands	2126518.57 ( 2030646.42 - 2234830.22 )	11393.07 ( 10856.96 - 11978.53 )	3327741.21 ( 3179274.8 - 3493179.66 )	11539.01 ( 11008.5 - 12118.82 )	0.045(0.031,0.058)
Kingdom of Tonga	12301.38 ( 11684.96 - 12999.79 )	19404.07 ( 18439.03 - 20510.7 )	16839.25 ( 15986.6 - 17845.43 )	19733.96 ( 18735.5 - 20906 )	-0.013(-0.035,0.008)
Kyrgyz Republic	515440.96 ( 490190.26 - 542469.17 )	15791.11 ( 15069.38 - 16632.97 )	869101.14 ( 822445.85 - 917804.31 )	15787.98 ( 15017.23 - 16663.98 )	0.002(-0.016,0.020)
Lao People's Democratic Republic	507689.66 ( 478748.77 - 537328.62 )	20221.02 ( 19233.58 - 21382.44 )	1188809.6 ( 1132155.64 - 1257089.72 )	20882.5 ( 19925 - 22021.5 )	0.053(0.034,0.072)
Lebanese Republic	335821.79 ( 319614.65 - 353192.02 )	14322.64 ( 13639.23 - 15042.9 )	862386.5 ( 819309.2 - 907886 )	14351.43 ( 13649.96 - 15096.7 )	0.013(0.010,0.015)
Malaysia	2442898.01 ( 2336022.6 - 2574757.83 )	20741.17 ( 19802.44 - 21835.21 )	6544893.06 ( 6248866.58 - 6924026.34 )	21138.97 ( 20196.82 - 22336.16 )	0.002(-0.017,0.022)
Mongolia	199906.4 ( 188547.45 - 211458.48 )	15771.98 ( 14987.84 - 16618.37 )	438419.49 ( 417224.2 - 462237.88 )	16051.18 ( 15293.39 - 16923.86 )	0.072(0.063,0.082)
Montenegro	102164.38 ( 97378.33 - 107694.12 )	16048.27 ( 15304.52 - 16922.91 )	141498.18 ( 134355.81 - 149308.5 )	16129.81 ( 15376.06 - 16940.19 )	0.029(0.020,0.038)
New Zealand	536408.34 ( 507752.54 - 567654.99 )	14043.02 ( 13321.6 - 14824.65 )	1066608.68 ( 1008375.58 - 1128609.9 )	14130.41 ( 13437.29 - 14891.1 )	0.021(0.018,0.023)
North Macedonia	312267.34 ( 296970.6 - 329533.34 )	16009.39 ( 15256.55 - 16885.1 )	496778.57 ( 471526.13 - 526365.96 )	16111.27 ( 15334.98 - 17009.22 )	0.027(0.021,0.034)
Northern Mariana Islands	5888.68 ( 5592.63 - 6230.92 )	20119.04 ( 19164.59 - 21283.01 )	11222.12 ( 10624.1 - 11918.31 )	20142.07 ( 19175.35 - 21307.4 )	-0.063(-0.086,-0.039)
Palestine	146682.96 ( 137036.5 - 155856.18 )	13900.5 ( 13211.79 - 14661.46 )	460125.56 ( 431570.42 - 487948.89 )	14126.52 ( 13408.09 - 14866.04 )	0.043(0.036,0.050)
People's Democratic Republic of Algeria	2151065.55 ( 2035419.02 - 2271943.62 )	14375.65 ( 13692.68 - 15118.28 )	5654812.14 ( 5383585.66 - 5940189.84 )	14421.95 ( 13740.07 - 15155.4 )	0.019(0.015,0.023)
People's Republic of Bangladesh	10935062.1 ( 10201565.36 - 11609142.6 )	18090.94 ( 17201.69 - 19024.26 )	27910254.06 ( 26677050.2 - 29321955.94 )	18498.44 ( 17717.98 - 19390.38 )	0.079(0.064,0.094)
People's Republic of China	197913076.98 ( 187282239.98 - 210803812.29 )	20719.03 ( 19614.53 - 22041.3 )	445413952.43 ( 421771523.74 - 471934850.36 )	22004.91 ( 20895.3 - 23245.93 )	0.208(0.189,0.227)
Plurinational State of Bolivia	546356.71 ( 517614.64 - 578116.16 )	14177.87 ( 13505.84 - 14955.05 )	1454672.37 ( 1381436.26 - 1531826.91 )	14369.3 ( 13699.45 - 15153.25 )	0.056(0.052,0.061)
Portuguese Republic	1460729.99 ( 1393438.22 - 1538537.52 )	11381.2 ( 10865.37 - 12001.89 )	2243686.48 ( 2137820.5 - 2366253.03 )	11513.35 ( 10996.89 - 12121.85 )	0.032(0.024,0.039)
Principality of Andorra	6945.96 ( 6633.91 - 7330.41 )	11681.01 ( 11156.47 - 12288.03 )	16141.13 ( 15397.33 - 16955.84 )	11710.03 ( 11193.66 - 12308.87 )	-0.003(-0.010,0.005)
Principality of Monaco	6481.96 ( 6181.26 - 6817.73 )	11707.27 ( 11192.23 - 12300.38 )	8757.72 ( 8361.84 - 9204.99 )	11811.69 ( 11315.82 - 12400.26 )	0.025(0.021,0.029)
Puerto Rico	569800.15 ( 542508.01 - 602535.47 )	15759.6 ( 15022.7 - 16651.97 )	894645.37 ( 850216.28 - 949146.24 )	15812.78 ( 15054.87 - 16673.58 )	0.015(0.011,0.019)
Republic of Albania	382339.74 ( 363411.33 - 402355.82 )	15847.03 ( 15109.82 - 16677.26 )	622503.83 ( 593250.01 - 659514.67 )	16076.46 ( 15332.59 - 16967.14 )	0.061(0.055,0.066)
Republic of Angola	891928.08 ( 840571.12 - 949320.72 )	15868.95 ( 15136.78 - 16630.95 )	2859455.63 ( 2694417.84 - 3040480.26 )	15997.89 ( 15286.97 - 16779.95 )	0.053(0.043,0.063)
Republic of Armenia	467093.71 ( 443821.17 - 492914.83 )	15813.31 ( 15048.73 - 16628.27 )	639678.19 ( 608496.45 - 673906.54 )	15968.36 ( 15247.41 - 16801.33 )	0.059(0.044,0.073)
Republic of Austria	1200309.91 ( 1146593.2 - 1264304.16 )	11387.1 ( 10877.32 - 11992.85 )	1727538.75 ( 1651180.6 - 1813673.07 )	11569.74 ( 11066.32 - 12138.17 )	0.048(0.036,0.060)
Republic of Azerbaijan	895997.2 ( 851028.05 - 943431.66 )	15960.58 ( 15199.69 - 16794.3 )	1782508.45 ( 1696741.27 - 1875152.35 )	16132.76 ( 15411.99 - 17012.2 )	0.063(0.041,0.084)
Republic of Belarus	1973144.53 ( 1878168.12 - 2079261.47 )	15918.41 ( 15175.31 - 16758.26 )	2273046.59 ( 2161434.99 - 2404024.89 )	16027.85 ( 15306.62 - 16868.09 )	0.039(0.029,0.049)
Republic of Benin	327727.13 ( 301600.32 - 350638.91 )	13042.74 ( 12328.53 - 13799.22 )	936964.6 ( 865906.91 - 1009009.25 )	12863.54 ( 12182.36 - 13606.25 )	-0.015(-0.064,0.035)
Republic of Botswana	114931.29 ( 109423.53 - 121220.11 )	15323.05 ( 14655.27 - 16004.84 )	304937.93 ( 290553.11 - 320700.07 )	15526.66 ( 14899.45 - 16264.09 )	0.055(0.051,0.060)
Republic of Bulgaria	1837939.31 ( 1744140.77 - 1945585.35 )	16044.38 ( 15292.3 - 16878.06 )	1885605.71 ( 1792648.78 - 1993779.03 )	16151.33 ( 15411.87 - 16980.17 )	0.028(0.019,0.037)
Republic of Burundi	596672.08 ( 561140.28 - 636629.49 )	19882.51 ( 18728.67 - 21161.13 )	1451877.35 ( 1356467.72 - 1557608.59 )	20504.65 ( 19277.96 - 21967.87 )	0.126(0.025,0.226)
Republic of Cabo Verde	30848.2 ( 28896.77 - 32674.12 )	13057.54 ( 12363.5 - 13797.91 )	67481.29 ( 63854.1 - 71239.12 )	13212.26 ( 12547 - 13920.59 )	0.061(0.009,0.113)
Republic of Cameroon	741575.24 ( 688864.76 - 792285.98 )	12995.25 ( 12309.22 - 13692.07 )	2262497.31 ( 2101439.57 - 2421131.32 )	12663.63 ( 12023.92 - 13324.11 )	-0.092(-0.137,-0.047)
Republic of Chad	430532.38 ( 398187.37 - 460561.49 )	12899.44 ( 12131 - 13661.05 )	1074202.34 ( 989979.76 - 1159605.98 )	12893.43 ( 12206.06 - 13619.53 )	0.028(-0.030,0.086)
Republic of Chile	1419733.68 ( 1348202.57 - 1497783.5 )	13101.58 ( 12436.88 - 13809.02 )	3229026.12 ( 3077061.74 - 3413595.16 )	13296.39 ( 12675.34 - 14041.79 )	0.051(0.048,0.055)
Republic of Colombia	3311190.67 ( 3135012.35 - 3502035.92 )	15478.6 ( 14766.2 - 16340.67 )	8532718.34 ( 8129757.04 - 8984486.34 )	15560.13 ( 14817.54 - 16394.36 )	0.022(0.017,0.027)
Republic of Costa Rica	318141.54 ( 301750.54 - 335682.74 )	15506.49 ( 14750.94 - 16391.94 )	846567.98 ( 807256.98 - 893059.38 )	15569.04 ( 14833.37 - 16409.19 )	0.022(0.019,0.024)
Republic of Côte d'Ivoire	819913.55 ( 758280.6 - 878591.2 )	13541.84 ( 12842.19 - 14274.9 )	2153161.22 ( 2000082.98 - 2306545.85 )	13157.65 ( 12488.44 - 13856.3 )	-0.077(-0.120,-0.034)
Republic of Croatia	951504.68 ( 907712.35 - 1002029.76 )	16069.02 ( 15377.41 - 16888.64 )	1162366.39 ( 1102382.43 - 1228320.05 )	16191.02 ( 15444.5 - 17007.07 )	0.032(0.028,0.035)
Republic of Cuba	1643793.96 ( 1563996.08 - 1737011.45 )	15591.29 ( 14835.19 - 16452.86 )	2694584.27 ( 2557826.61 - 2849892.98 )	15576.55 ( 14791.16 - 16444.44 )	0.020(0.011,0.029)
Republic of Cyprus	93024.61 ( 88738.19 - 98068.79 )	11417.5 ( 10872.95 - 12032.81 )	218930.52 ( 208755.59 - 230841.23 )	11513.9 ( 11003.36 - 12116.33 )	0.022(0.016,0.029)
Republic of Djibouti	44540.22 ( 41833.84 - 47276.43 )	20328.71 ( 19193.16 - 21694.51 )	192221.57 ( 181019.54 - 206576.05 )	21086.54 ( 19853.93 - 22659.65 )	0.139(0.045,0.232)
Republic of Ecuador	947053.8 ( 900005.98 - 1000535.77 )	14816.1 ( 14109.85 - 15608.24 )	2536801.19 ( 2420709.88 - 2665590.96 )	14850.05 ( 14175.51 - 15603.14 )	0.045(0.025,0.065)
Republic of El Salvador	515891.09 ( 489027.67 - 544653.57 )	15288.3 ( 14496.96 - 16152.16 )	956312.11 ( 908757.24 - 1008420.23 )	15367.52 ( 14600.68 - 16229.63 )	0.023(0.020,0.026)
Republic of Equatorial Guinea	38231.28 ( 36117.91 - 40561.63 )	15549.66 ( 14819.6 - 16358.53 )	141186.88 ( 133198.23 - 149887.96 )	16295.55 ( 15578.62 - 17041.14 )	0.196(0.155,0.238)
Republic of Estonia	307403.46 ( 292454.86 - 324858.84 )	15913.74 ( 15163.79 - 16783.39 )	349001.94 ( 332555.19 - 368857.13 )	16152.72 ( 15410.13 - 16995.85 )	0.059(0.055,0.063)
Republic of Fiji	92874.18 ( 88307.56 - 98336.88 )	19547.58 ( 18621.91 - 20667.92 )	168886.12 ( 160533.11 - 179359.51 )	19887.3 ( 18926.25 - 21063.27 )	-0.009(-0.032,0.013)
Republic of Finland	740140.79 ( 700994.45 - 786381.09 )	11036.89 ( 10435.77 - 11725.84 )	1171765.31 ( 1102445.29 - 1254462.36 )	11187.87 ( 10588.25 - 11885.25 )	0.063(0.049,0.078)
Republic of Ghana	1095261.39 ( 1014980.46 - 1175053.22 )	13191.78 ( 12521.26 - 13910.08 )	2953589.57 ( 2765958.27 - 3141954.73 )	13089.76 ( 12432.04 - 13801.17 )	-0.005(-0.053,0.042)
Republic of Guatemala	665830.46 ( 629050.51 - 701575.82 )	15396.01 ( 14620.71 - 16240.03 )	1902657.95 ( 1810771.44 - 2009082.31 )	15428.4 ( 14692.44 - 16289.48 )	0.017(0.014,0.019)
Republic of Guinea	496504.67 ( 461874.04 - 526939.56 )	13124.88 ( 12386.43 - 13838.86 )	960904.55 ( 891346.58 - 1029487.86 )	12847.6 ( 12151.95 - 13515.39 )	-0.064(-0.107,-0.021)
Republic of Guinea-Bissau	66874.82 ( 61641.63 - 72103.87 )	12940.7 ( 12186.94 - 13723.7 )	138076.22 ( 126892.75 - 149450.32 )	12689.35 ( 11974.79 - 13435.06 )	-0.047(-0.093,-0.002)
Republic of Guyana	72459.68 ( 68470.98 - 76484.52 )	15363.64 ( 14622.34 - 16245.21 )	108202.87 ( 102880.66 - 114280.06 )	15586 ( 14853.82 - 16434.27 )	0.046(0.043,0.048)
Republic of Haiti	580588.86 ( 547602.8 - 615599.45 )	15175.98 ( 14424.62 - 15990.83 )	1338428.17 ( 1261173.66 - 1421962.44 )	15089.15 ( 14280.39 - 15924.57 )	-0.009(-0.012,-0.007)
Republic of Honduras	380890.99 ( 360041.75 - 402173.66 )	15275.28 ( 14498.48 - 16119.76 )	1135402.42 ( 1076529.57 - 1198833.67 )	15322.36 ( 14567.28 - 16196.93 )	0.015(0.012,0.017)
Republic of Iceland	31541.62 ( 30115.7 - 33144.36 )	11507.61 ( 10970.55 - 12093.01 )	58351.17 ( 55788.12 - 61279.48 )	11612.42 ( 11095.86 - 12213.05 )	0.030(0.027,0.033)
Republic of India	107667759.69 ( 101693875.59 - 113794731.98 )	18640.05 ( 17782.46 - 19565.14 )	253239804.93 ( 241693864.27 - 265148395.21 )	19214.01 ( 18406.14 - 20088.31 )	0.021(-0.006,0.048)
Republic of Indonesia	24903005.6 ( 23633341.96 - 26314653.57 )	20234.71 ( 19272.86 - 21288.04 )	56566990.67 ( 53736747.72 - 59804862.48 )	20697.67 ( 19727.17 - 21840.46 )	0.009(-0.013,0.032)
Republic of Iraq	1443289.66 ( 1357017.93 - 1524930.6 )	14359.82 ( 13652.39 - 15074.43 )	4271259.26 ( 4048229.43 - 4487791.19 )	14463.79 ( 13758.33 - 15191.83 )	0.049(0.038,0.060)
Republic of Italy	9377062.9 ( 8953033.02 - 9852741.28 )	11769.69 ( 11221.61 - 12370.19 )	13496614.94 ( 12878409.97 - 14191845.69 )	11920.37 ( 11369.92 - 12531.69 )	0.037(0.030,0.043)
Republic of Kazakhstan	2192603.01 ( 2084609.28 - 2312956.8 )	15979.87 ( 15257.57 - 16832.18 )	3030103.29 ( 2884520.15 - 3191925.86 )	16164.51 ( 15429.57 - 16988.02 )	0.050(0.039,0.062)
Republic of Kenya	2403337.29 ( 2244329.31 - 2570087.32 )	20537.56 ( 19415.69 - 21801.24 )	6799117.3 ( 6364168.17 - 7280246.22 )	21284.11 ( 20063.96 - 22700.7 )	0.092(-0.004,0.189)
Republic of Kiribati	8715.67 ( 8255.33 - 9263.54 )	19179.63 ( 18210.89 - 20335.64 )	17007.43 ( 16051.53 - 18052.89 )	19408.58 ( 18350.71 - 20603.09 )	-0.022(-0.043,-0.000)
Republic of Korea	4700536.98 ( 4459660.32 - 4968492.27 )	13531.3 ( 12912.4 - 14222.56 )	11770775.79 ( 11203694.71 - 12391923.52 )	13925.86 ( 13288.46 - 14639.1 )	0.096(0.082,0.110)
Republic of Latvia	534512.71 ( 507391.97 - 564346.69 )	15944.87 ( 15181.32 - 16795.24 )	513576.58 ( 487200.31 - 543883.35 )	16118.99 ( 15386.39 - 16972 )	0.048(0.040,0.056)
Republic of Liberia	184741.16 ( 171982.69 - 198138.59 )	13189.9 ( 12439.83 - 13943.06 )	396632.45 ( 362644.72 - 429110.01 )	12654.51 ( 11883.87 - 13426.43 )	-0.053(-0.100,-0.005)
Republic of Lithuania	690226.33 ( 655606.88 - 727526.87 )	15952.12 ( 15205.57 - 16786.34 )	749623.99 ( 713404.57 - 792571.13 )	16124.38 ( 15386.09 - 16945.54 )	0.051(0.044,0.057)
Republic of Madagascar	1442012.73 ( 1352346.11 - 1541975.36 )	21318.52 ( 20120.85 - 22698.34 )	3732434.59 ( 3472585.27 - 3994214.64 )	22034.32 ( 20795.57 - 23519.21 )	0.085(-0.023,0.194)
Republic of Malawi	1110244.78 ( 1042933.58 - 1192025.62 )	21432.17 ( 20189.88 - 23054.65 )	2327321.28 ( 2194631.55 - 2465948.76 )	21762.46 ( 20788.82 - 22792.56 )	0.048(0.031,0.066)
Republic of Maldives	24780.42 ( 23471.57 - 26293.49 )	20732.07 ( 19720.09 - 21923.63 )	98461.93 ( 93926.97 - 104038.74 )	21237.1 ( 20254.84 - 22383.6 )	0.020(-0.003,0.042)
Republic of Mali	629788.11 ( 580439.94 - 678256.67 )	12930.89 ( 12126.32 - 13696.32 )	1584583.29 ( 1457122.7 - 1707932.45 )	12940.24 ( 12224.68 - 13666.46 )	0.022(-0.036,0.081)
Republic of Malta	47241.79 ( 45079.28 - 49745.29 )	11313.7 ( 10785.72 - 11909.32 )	90494.79 ( 86131 - 95308.55 )	11579.45 ( 11030.8 - 12161.39 )	0.067(0.062,0.073)
Republic of Mauritius	178238.82 ( 169975.9 - 187922.32 )	20678.89 ( 19741.86 - 21769.76 )	364898.46 ( 347015.89 - 385553.03 )	21067.98 ( 20085.93 - 22182.04 )	-0.001(-0.020,0.018)
Republic of Moldova	701979.01 ( 667094.53 - 742414.79 )	15747.75 ( 14967.82 - 16619.54 )	853124.43 ( 811383.61 - 901717.28 )	15803.85 ( 15021.9 - 16679.71 )	0.028(0.009,0.047)
Republic of Mozambique	1484049.91 ( 1391173.6 - 1589081.65 )	19471.83 ( 18332.07 - 20844.04 )	3330764.69 ( 3111841.32 - 3574999.76 )	20666.94 ( 19394.33 - 22182.36 )	0.193(0.083,0.303)
Republic of Namibia	128561.47 ( 122349.93 - 136097.27 )	15318.74 ( 14642.72 - 16042.88 )	277919.6 ( 265813.54 - 292229.45 )	15423.71 ( 14809.14 - 16128.35 )	0.042(0.034,0.050)
Republic of Nauru	1206.92 ( 1151.11 - 1275.65 )	19927.43 ( 18992.59 - 21032.54 )	1457.39 ( 1386.55 - 1541.41 )	19901.51 ( 18920.69 - 21080.82 )	-0.061(-0.096,-0.026)
Republic of Nicaragua	297861.96 ( 281591.29 - 315537.55 )	15276.97 ( 14515.61 - 16149.53 )	843697.06 ( 802103.03 - 891100.8 )	15325.16 ( 14586.19 - 16221.99 )	0.028(0.023,0.033)
Republic of Niue	418.81 ( 399.28 - 444.48 )	19601.18 ( 18639.35 - 20811.4 )	411.14 ( 389.23 - 436.06 )	19937.78 ( 18921.39 - 21073.59 )	-0.000(-0.019,0.019)
Republic of Palau	2274.85 ( 2164.82 - 2411.58 )	19707.99 ( 18725.7 - 20841.03 )	4710.58 ( 4465.66 - 5015.91 )	20059.5 ( 19099.13 - 21252.63 )	-0.011(-0.035,0.013)
Republic of Panama	264377.17 ( 251333.41 - 279105.07 )	15515.29 ( 14778.61 - 16380.09 )	692974.44 ( 659868.9 - 729081.89 )	15701.73 ( 14956.08 - 16536.29 )	0.049(0.045,0.052)
Republic of Paraguay	450569.14 ( 427742.55 - 475532.68 )	17382.51 ( 16525.61 - 18314.74 )	1111202.82 ( 1056994.06 - 1173710.01 )	17505.48 ( 16653.08 - 18479.51 )	0.027(0.022,0.031)
Republic of Peru	1983231.36 ( 1879293.16 - 2094062.2 )	14034.03 ( 13385.07 - 14786.06 )	4992457.7 ( 4762675.42 - 5257736.55 )	14182.21 ( 13556.47 - 14937.53 )	0.056(0.050,0.061)
Republic of Poland	6934374.35 ( 6593567.81 - 7304996.13 )	16296.64 ( 15531.96 - 17133.7 )	9983398.68 ( 9499540.76 - 10521426.59 )	16556.48 ( 15757.33 - 17386.8 )	0.053(0.050,0.055)
Republic of Rwanda	751267.77 ( 705017.23 - 804156.03 )	19900.14 ( 18772.57 - 21218.46 )	1785414.64 ( 1674754.88 - 1915344.17 )	20866.13 ( 19613.92 - 22420.83 )	0.151(0.039,0.263)
Republic of San Marino	3660.79 ( 3500.43 - 3848.8 )	11557.06 ( 11033.8 - 12132.19 )	6885.55 ( 6567.83 - 7229.85 )	11584.13 ( 11080.92 - 12163.52 )	0.003(-0.008,0.015)
Republic of Senegal	543429.15 ( 505466.22 - 580920.08 )	13261.39 ( 12570.89 - 13968.18 )	1298512.84 ( 1209821.7 - 1390754.41 )	12996.24 ( 12309.08 - 13728.04 )	-0.041(-0.088,0.007)
Republic of Serbia	1785324.56 ( 1696192.06 - 1887091.67 )	16048.69 ( 15283.26 - 16894.5 )	2248082.8 ( 2137956.06 - 2379784.26 )	16115.57 ( 15404.61 - 16941.21 )	0.025(0.015,0.035)
Republic of Seychelles	12442.75 ( 11880.55 - 13122.22 )	20794.62 ( 19841.83 - 21930.41 )	25571.64 ( 24405.22 - 27090.56 )	21173.19 ( 20193.16 - 22373.62 )	0.001(-0.018,0.019)
Republic of Sierra Leone	324557.06 ( 298468.61 - 349986.95 )	13119.6 ( 12216.7 - 14030.83 )	652936.58 ( 600842.61 - 705430.48 )	12723.31 ( 11939.26 - 13521.61 )	-0.074(-0.118,-0.030)
Republic of Singapore	358499.82 ( 340914.28 - 377254.23 )	13807.99 ( 13155.07 - 14526.55 )	1158294.04 ( 1104101.1 - 1218089.63 )	14096.47 ( 13450.32 - 14810.38 )	0.072(0.066,0.079)
Republic of Slovenia	377984.7 ( 360965.28 - 398608.44 )	16007.54 ( 15269.52 - 16859.36 )	571498.49 ( 544995.92 - 603167.25 )	16106.96 ( 15393.48 - 16951.45 )	0.027(0.025,0.030)
Republic of South Africa	4138577.12 ( 3957707.72 - 4340521.83 )	16038.08 ( 15419.32 - 16729.46 )	8734863.74 ( 8367011.47 - 9132049.07 )	16381.43 ( 15742.61 - 17097.04 )	0.098(0.070,0.126)
Republic of South Sudan	674626.99 ( 637478.8 - 716291.2 )	20393.62 ( 19281.22 - 21719.72 )	1141069.68 ( 1070771.97 - 1222948.04 )	20809.11 ( 19607.21 - 22294.97 )	0.067(-0.015,0.150)
Republic of Sudan	1547433.48 ( 1443914.73 - 1642120.13 )	13905.18 ( 13188.75 - 14623.32 )	3623633.07 ( 3398125.25 - 3837283.34 )	14135.39 ( 13433.53 - 14860.58 )	0.070(0.064,0.076)
Republic of Suriname	45228.23 ( 42981.74 - 47628.99 )	15646.7 ( 14876.18 - 16468.3 )	99525.47 ( 94763.1 - 105008.92 )	15679.64 ( 14938.65 - 16542.09 )	0.023(0.018,0.028)
Republic of Tajikistan	509230.81 ( 482196.09 - 536838.77 )	15837.9 ( 15063.97 - 16677.74 )	1132036.89 ( 1069736.24 - 1197350.39 )	15769.52 ( 15015.8 - 16626.02 )	0.005(-0.023,0.033)
Republic of the Congo	222159.12 ( 210072.69 - 235502.92 )	15854.57 ( 15139.16 - 16643.77 )	603666.43 ( 572866.61 - 639607.33 )	15988.1 ( 15288.98 - 16742.69 )	0.043(0.037,0.049)
Republic of the Gambia	65372.04 ( 60142.01 - 70345.98 )	13280.07 ( 12586.49 - 13973.51 )	173308.64 ( 159940.67 - 186782.21 )	12814.76 ( 12099.71 - 13560.87 )	-0.089(-0.138,-0.040)
Republic of the Marshall Islands	4226.42 ( 3993.02 - 4498.76 )	19394.69 ( 18412.78 - 20540.34 )	8486.54 ( 8040.36 - 9023.97 )	19661.09 ( 18628.4 - 20880.14 )	-0.024(-0.047,-0.000)
Republic of the Niger	490693.72 ( 446796.62 - 531211.64 )	12864.53 ( 12144.02 - 13621.6 )	1444229.78 ( 1322062.8 - 1572489.93 )	12549.76 ( 11847.13 - 13281.64 )	-0.045(-0.096,0.006)
Republic of the Philippines	7962339.3 ( 7550890.37 - 8435555.3 )	20684.12 ( 19734.8 - 21777.59 )	20048450.75 ( 19089155.47 - 21156823.3 )	21069.18 ( 20103.73 - 22189.5 )	0.005(-0.016,0.025)
Republic of the Union of Myanmar	5644795.9 ( 5328539.13 - 6003905.83 )	20414.23 ( 19403.46 - 21628.51 )	11247835.34 ( 10669671.96 - 11905284.35 )	21162 ( 20100.03 - 22385.79 )	0.073(0.054,0.092)
Republic of Trinidad and Tobago	146712.73 ( 139817.46 - 154788.18 )	15687.85 ( 14954.82 - 16529.74 )	288902.55 ( 274344.96 - 304785.87 )	15857.22 ( 15103.29 - 16715.89 )	0.056(0.049,0.063)
Republic of Tunisia	814709.94 ( 770894.47 - 858630.46 )	14224.23 ( 13531.53 - 15016.14 )	1897584.24 ( 1804462.65 - 1990137.62 )	14335.66 ( 13637.82 - 15017.94 )	0.023(0.020,0.026)
Republic of Turkey	5799769.82 ( 5503955.14 - 6115553.35 )	14381.08 ( 13686.45 - 15130.14 )	13565686.08 ( 12926864.85 - 14278679.66 )	14522.82 ( 13825.07 - 15279.78 )	0.042(0.038,0.045)
Republic of Uganda	1554628.87 ( 1459617.82 - 1665082.54 )	18200.07 ( 17206.66 - 19461.3 )	4227479.58 ( 3953403.84 - 4536750.71 )	19476.65 ( 18360.88 - 20880.19 )	0.221(0.081,0.361)
Republic of Uzbekistan	2106080.79 ( 1999055.71 - 2221960.98 )	15789.43 ( 15022.2 - 16653.73 )	4759472.61 ( 4513543.29 - 5001287.03 )	15982.07 ( 15238.08 - 16812.37 )	0.050(0.039,0.061)
Republic of Vanuatu	15883.98 ( 15025.08 - 16844.83 )	19407.25 ( 18427.22 - 20541.06 )	41694.94 ( 39583.97 - 44316.61 )	19580.52 ( 18599.83 - 20777.49 )	-0.035(-0.058,-0.012)
Republic of Yemen	882763.56 ( 825485.28 - 940221.32 )	13988 ( 13265.65 - 14751.56 )	2598556.18 ( 2422376.39 - 2769944.08 )	13903.19 ( 13156.11 - 14655.9 )	-0.000(-0.015,0.015)
Republic of Zambia	803182.74 ( 754540.13 - 856583.45 )	20151.55 ( 19017.32 - 21475.55 )	2243477.43 ( 2101664.87 - 2392324.4 )	21012.39 ( 19820.01 - 22457.9 )	0.138(0.041,0.236)
Republic of Zimbabwe	829043.71 ( 785858.95 - 878404.68 )	15013.81 ( 14386.94 - 15705.27 )	1427001.64 ( 1349658.17 - 1513952.17 )	14807.46 ( 14175.16 - 15533.15 )	-0.052(-0.066,-0.038)
Romania	4308002.02 ( 4093880.55 - 4544457 )	16011.75 ( 15271.13 - 16864.26 )	4989132.4 ( 4731462.19 - 5286830.07 )	16190.14 ( 15409.12 - 17092.57 )	0.045(0.037,0.053)
Russian Federation	28401838.81 ( 27081330.14 - 29950022.92 )	16254.22 ( 15468.41 - 17088.78 )	34779653.07 ( 33105027.95 - 36596313.94 )	16334.34 ( 15559.05 - 17188.21 )	0.030(0.020,0.041)
Saint Kitts and Nevis	5661.06 ( 5366.78 - 6006.29 )	15632.58 ( 14890.37 - 16499.61 )	11314.59 ( 10756.25 - 11963.32 )	15810.22 ( 15083.41 - 16634.43 )	0.040(0.034,0.046)
Saint Lucia	14896.7 ( 14144.66 - 15709.17 )	15544.69 ( 14805.06 - 16392.79 )	36282.8 ( 34520.81 - 38338.81 )	15659.34 ( 14909.17 - 16518.72 )	0.030(0.026,0.034)
Saint Vincent and the Grenadines	11916.86 ( 11298.14 - 12599.23 )	15462.87 ( 14686.57 - 16328.73 )	21627.28 ( 20591.38 - 22769.03 )	15679.57 ( 14956.01 - 16497.35 )	0.051(0.045,0.057)
Slovak Republic	932001.42 ( 886914.5 - 981668.76 )	16067.65 ( 15303.93 - 16929.16 )	1344306.88 ( 1277509.66 - 1417936.55 )	16233.24 ( 15501.49 - 17062.82 )	0.039(0.033,0.044)
Socialist Republic of Viet Nam	9319252.56 ( 8829696.75 - 9842724.18 )	20214.57 ( 19250.96 - 21341.92 )	22095227.41 ( 21088681.8 - 23363452.84 )	20886.72 ( 19921.04 - 22030.32 )	0.050(0.032,0.069)
Solomon Islands	34093.2 ( 32200.37 - 36318.34 )	19335.48 ( 18342.97 - 20426.02 )	85670.42 ( 80988.05 - 90895.4 )	19548.48 ( 18574.29 - 20666.44 )	-0.039(-0.066,-0.012)
State of Eritrea	338867.34 ( 317080.54 - 362382.6 )	19812.27 ( 18684.2 - 21119.31 )	840539.57 ( 787423.18 - 900393.95 )	20745.1 ( 19491.43 - 22202.26 )	0.116(0.000,0.232)
State of Israel	543169.67 ( 518589.6 - 572591.36 )	11417.25 ( 10882.55 - 11995.18 )	1292691.44 ( 1233738.15 - 1359752 )	11550.87 ( 11027.6 - 12144.11 )	0.036(0.028,0.044)
State of Kuwait	152915.81 ( 143957.7 - 161886.83 )	14900.86 ( 14225.91 - 15659.81 )	614803.16 ( 582031.09 - 649512.96 )	14795.65 ( 14087.57 - 15550.23 )	-0.024(-0.033,-0.015)
State of Libya	354630.87 ( 335676.89 - 374467.44 )	14710.47 ( 14018.52 - 15441.18 )	894084.6 ( 849188.42 - 943012.69 )	14400.88 ( 13710.87 - 15145.06 )	-0.063(-0.072,-0.054)
State of Qatar	39818.8 ( 37030.16 - 42357.46 )	15068.02 ( 14338.34 - 15817.37 )	340012.98 ( 318395.67 - 362327.04 )	15100.58 ( 14386.59 - 15838.93 )	0.039(0.029,0.049)
Sultanate of Oman	140166.88 ( 131531.36 - 148942.61 )	13669.49 ( 13011.81 - 14342.54 )	444630.24 ( 418087.79 - 471943.14 )	13726.96 ( 13033.26 - 14477.56 )	0.048(0.035,0.062)
Swiss Confederation	1062943.46 ( 1014968.59 - 1119412.03 )	11352.56 ( 10855.33 - 11959.13 )	1708446.15 ( 1635388.43 - 1792410.43 )	11482.33 ( 10983.48 - 12063.13 )	0.029(0.023,0.036)
Syrian Arab Republic	925936.01 ( 868867.54 - 980759.14 )	14113.79 ( 13422.92 - 14872.38 )	1931558.73 ( 1828845.07 - 2038817.8 )	14069.3 ( 13358.85 - 14791.08 )	-0.002(-0.013,0.008)
Taiwan (Province of China)	3184378.34 ( 3040823.72 - 3354578.25 )	17787.33 ( 17005.3 - 18717.42 )	6833001 ( 6502351.3 - 7271360.36 )	18172.76 ( 17340.23 - 19166.58 )	0.036(-0.029,0.102)
Togolese Republic	227832.01 ( 208476.98 - 246506.87 )	12996.36 ( 12271.95 - 13723.19 )	663552.79 ( 613432.63 - 716775.49 )	12660.89 ( 11947.79 - 13413.51 )	-0.064(-0.103,-0.025)
Tokelau	261.26 ( 247.58 - 276.8 )	19426.04 ( 18424.4 - 20556.08 )	286.26 ( 272.16 - 303.2 )	19817.4 ( 18849.84 - 21019.61 )	0.008(-0.012,0.029)
Turkmenistan	364500.35 ( 346178.19 - 384192.55 )	15927.64 ( 15186.56 - 16792.65 )	726923.24 ( 692049.82 - 763710.13 )	16192.91 ( 15416.53 - 16995.35 )	0.070(0.054,0.085)
Tuvalu	1412.81 ( 1335.71 - 1497.99 )	19140.28 ( 18120.16 - 20238.37 )	2183.88 ( 2073.69 - 2326.61 )	19684.75 ( 18707.76 - 20898.73 )	0.018(-0.005,0.040)
Ukraine	10777504.55 ( 10260573.54 - 11377967.3 )	16165.66 ( 15395.43 - 17029.04 )	11002465.56 ( 10461843.91 - 11620528.19 )	16158.2 ( 15371.39 - 17037.09 )	0.012(-0.000,0.025)
Union of the Comoros	52257.93 ( 49200.84 - 55460.21 )	20250.83 ( 19145.96 - 21520.17 )	122993.84 ( 115526.92 - 131759.81 )	20920.05 ( 19692.91 - 22433.47 )	0.092(-0.011,0.194)
United Arab Emirates	159835.07 ( 149700.02 - 170120.78 )	15129.51 ( 14450.7 - 15864.18 )	1339247.4 ( 1252653.32 - 1433500.66 )	15143.33 ( 14439.4 - 15933.08 )	-0.001(-0.004,0.002)
United Kingdom of Great Britain and Northern Ireland	10343285.89 ( 9837628.7 - 10961263.46 )	12881.88 ( 12251.64 - 13588.03 )	13715578.96 ( 13075374.55 - 14470738.2 )	12621.3 ( 12036.05 - 13290.06 )	-0.163(-0.198,-0.128)
United Mexican States	8290588.7 ( 7879285.94 - 8772184.2 )	15848.37 ( 15091.39 - 16751.41 )	20916640.74 ( 19905884.67 - 22047699.44 )	15894.17 ( 15130.74 - 16770.01 )	0.015(0.012,0.017)
United Republic of Tanzania	2675077.56 ( 2516765.61 - 2864730.55 )	19284.59 ( 18146.21 - 20635.87 )	6961246.55 ( 6526381.85 - 7464369.51 )	20196.16 ( 18963.43 - 21680.3 )	0.163(0.055,0.270)
United States of America	43288592.28 ( 40824265.35 - 45904214.73 )	14198.09 ( 13430.52 - 15023.39 )	71684750.98 ( 67833827.15 - 76234161.88 )	13732.3 ( 13053.75 - 14538.28 )	-0.155(-0.196,-0.113)
United States Virgin Islands	14818.78 ( 14107.2 - 15609.34 )	15788.07 ( 15055.87 - 16657.78 )	23749.1 ( 22543.2 - 25264.51 )	15886.65 ( 15138.92 - 16764.93 )	0.026(0.018,0.034)
ASPR = age-standardized prevalence rate; EAPC = estimated annual percentage change; 95% UI = 95% uncertainty interval; 95% CI = 95% confidence interval.
